# Supplementary material for: TudS desulfidases recycle 4-thiouridine-5’-monophosphate at a catalytic [4Fe-4S] cluster
Source: Commun Biol. 2023 Oct 27;6:1092. doi: 10.1038/s42003-023-05450-5 (PMC10611767; doi:10.1038/s42003-023-05450-5)
Supplement: Supplementary file 3 — Supplementary Data 1 [file 42003_2023_5450_MOESM3_ESM.xlsx]

## Sheet: Figure 2
Figure	2					Data		Figure 2					Control_miniRNA_without_TudS_A									TudS_A_with_miniRNA									Control_TudS_A_with_4-thio-UMP
									TudS_A with 4-thio-UMP	t-tRNA only	TudS_A with t-tRNA		Full MS Spectrum (total ion counts)				MS signal intensity of 4-thiouracil					Full MS Spectrum (total ion counts)				MS signal intensity of 4-thiouracil					Full MS Spectrum (total ion counts)				MS signal intensity of 4-thiouracil
									Signal Intensity of m/z = 129.012 [AU]				Replicate 1		Replicate 2		Replicate 1		Replicate 2			Replicate 1		Replicate 2		Replicate 1		Replicate 2			Replicate 1		Replicate 2		Replicate 2		Replicate 2
Caption	Reactivity of TudS_A with a 4-thiouridine-containing mini-tRNA. TudS_A was reacted with a 4-thiouridine-containing mini-tRNA after which samples were enzymatically hydrolyzed and subjected to UPLC-ESI-QTOF-MS analyses. The 4-thiouracil fragments obtained from the 4-thio-UMP after ESI ionization were quantitatively analyzed, and the 4-thiouracil ion signal intensities detected are depicted for eac…							Replicate 1	6810	518000	490000		Retention Time [min]	Signal Intensity [AU]	Retention Time [min]	Signal Intensity [AU]	Retention Time [min]	Signal Intensity of m/z = 129.012 [AU]	Retention Time [min]	Signal Intensity of m/z = 129.012 [AU]		Retention Time [min]	Signal Intensity [AU]	Retention Time [min]	Signal Intensity [AU]	Retention Time [min]	Signal Intensity of m/z = 129.012 [AU]	Retention Time [min]	Signal Intensity of m/z = 129.012 [AU]		Retention Time [min]	Signal Intensity [AU]	Retention Time [min]	Signal Intensity [AU]	Retention Time [min]	Signal Intensity of m/z = 129.012 [AU]	Retention Time [min]	Signal Intensity of m/z = 129.012 [AU]
								Replicate 2	6820	527000	499000		1.526	39456476	1.526	5590258	1.526	147	1.526	13		1.526	8069749	1.526	5243586	1.526	7	1.526	29		1.509	4957542	1.526	5372524	1.509	6	1.526	11
													1.543	42061416	1.543	6581741	1.543	84	1.543	0		1.543	9398023	1.543	6125181	1.543	8	1.543	0		1.526	6267832	1.543	6165232	1.526	26	1.543	0
													1.56	26653284	1.56	3997042	1.56	228	1.56	252		1.56	5738387	1.56	3890402	1.56	72	1.56	66		1.543	7470780	1.56	4076652	1.543	0	1.56	303
													1.577	6907582	1.578	5961931	1.577	79	1.578	270		1.577	5095900	1.577	6304157	1.577	296	1.577	467		1.56	4445140	1.578	7242146	1.56	231	1.578	567
													1.595	3369871	1.595	11894517	1.595	150	1.595	361		1.595	8644965	1.595	10749565	1.595	485	1.595	273		1.577	6175675	1.595	12362039	1.577	552	1.595	431
													1.612	4900380	1.612	17864240	1.612	57	1.612	340		1.612	13070182	1.612	13459703	1.612	345	1.612	240		1.595	11376213	1.612	15740641	1.595	384	1.612	586
													1.629	3814594	1.629	21985628	1.629	153	1.629	364		1.629	15967326	1.629	15473732	1.629	477	1.629	273		1.612	15742174	1.629	17989896	1.612	397	1.629	353
													1.646	5053559	1.646	25642736	1.646	208	1.646	380		1.646	18221692	1.646	18875428	1.646	437	1.646	275		1.629	18456856	1.646	21660260	1.629	322	1.646	318
													1.663	8625927	1.663	29387164	1.663	368	1.663	378		1.663	22130596	1.663	23534228	1.663	407	1.663	446		1.646	21383232	1.663	26201272	1.646	572	1.663	325
													1.68	14739365	1.68	33285742	1.68	813	1.68	380		1.68	27115308	1.68	28586146	1.68	267	1.68	415		1.663	25597716	1.68	30541040	1.663	214	1.68	415
													1.697	21548078	1.698	36646172	1.697	557	1.698	191		1.697	32364556	1.697	32647848	1.697	624	1.697	336		1.68	30547070	1.698	34692276	1.68	259	1.698	419
													1.715	26420800	1.715	39661560	1.715	787	1.715	446		1.715	36474736	1.715	35283124	1.715	448	1.715	253		1.697	34996752	1.715	37808448	1.697	443	1.715	366
													1.732	30059156	1.732	42195428	1.732	650	1.732	324		1.732	38208736	1.732	32773204	1.732	315	1.732	306		1.715	38772876	1.732	36852552	1.715	574	1.732	243
													1.749	33917176	1.749	41123712	1.749	858	1.749	237		1.749	33982416	1.749	24264480	1.749	252	1.749	329		1.732	39709168	1.749	29571720	1.732	393	1.749	328
													1.766	38023352	1.766	33949308	1.766	643	1.766	569		1.766	23037330	1.766	13842732	1.766	557	1.766	205		1.749	35171048	1.766	17329584	1.749	205	1.766	412
													1.783	41414592	1.783	19952308	1.783	720	1.783	453		1.783	14061450	1.783	13245726	1.783	320	1.783	206		1.766	22549540	1.783	14434810	1.766	394	1.783	313
													1.8	44681152	1.8	16573746	1.8	690	1.8	238		1.8	16523604	1.8	16210877	1.8	250	1.8	262		1.783	15275690	1.8	16998064	1.783	289	1.8	210
													1.817	47253888	1.818	18870682	1.817	610	1.818	139		1.817	20690404	1.817	18318416	1.817	197	1.817	175		1.8	17570616	1.818	19127276	1.8	239	1.818	47
													1.835	47876700	1.835	20445096	1.835	510	1.835	355		1.835	23457264	1.835	19429062	1.835	214	1.835	126		1.817	20461716	1.835	19834638	1.817	156	1.835	258
													1.852	44241052	1.852	20518150	1.852	465	1.852	210		1.852	24448112	1.852	18413560	1.852	361	1.852	508		1.835	21862174	1.852	18589656	1.835	150	1.852	191
													1.869	32256118	1.869	15816236	1.869	470	1.869	205		1.869	22302146	1.869	13144481	1.869	400	1.869	13		1.852	21781040	1.869	13444673	1.852	484	1.869	58
													1.886	21206782	1.886	12820521	1.886	482	1.886	98		1.886	15305133	1.886	13884319	1.886	113	1.886	62		1.869	17671910	1.886	14850380	1.869	273	1.886	96
													1.903	21747640	1.903	12567802	1.903	484	1.903	40		1.903	16480384	1.903	16310909	1.903	167	1.903	33		1.886	15872567	1.903	17421612	1.886	87	1.903	34
													1.92	25845020	1.92	11668996	1.92	210	1.92	29		1.92	19457668	1.92	16979822	1.92	44	1.92	45		1.903	17757456	1.92	17786488	1.903	26	1.92	0
													1.937	28732032	1.938	10484429	1.937	438	1.938	39		1.937	19465888	1.937	16702929	1.937	33	1.937	45		1.92	19434912	1.938	16752014	1.92	33	1.938	31
													1.955	28698154	1.955	10049616	1.955	424	1.955	27		1.955	19269460	1.955	23921124	1.955	102	1.955	43		1.937	18378444	1.955	21855628	1.937	12	1.955	28
													1.972	22725906	1.972	9635959	1.972	236	1.972	52		1.972	27916608	1.972	42863500	1.972	17	1.972	6		1.955	19424104	1.972	40169408	1.955	6	1.972	89
													1.989	16614121	1.989	9257835	1.989	109	1.989	5		1.989	46264248	1.989	55055588	1.989	47	1.989	95		1.972	32518482	1.989	54789936	1.972	42	1.989	42
													2.006	14753893	2.006	8806252	2.006	79	2.006	12		2.006	58831920	2.006	56296640	2.006	31	2.006	110		1.989	51632268	2.006	58036856	1.989	186	2.006	0
													2.023	15007581	2.023	9084902	2.023	65	2.023	29		2.023	59751640	2.023	47150992	2.023	73	2.023	82		2.006	60889208	2.023	49747204	2.006	89	2.023	35
													2.04	15101806	2.04	9308372	2.04	34	2.04	51		2.04	49372016	2.04	37347360	2.04	38	2.04	39		2.023	56791992	2.04	39478848	2.023	164	2.04	26
													2.057	15992304	2.058	9256867	2.057	104	2.058	24		2.057	37325520	2.057	32520124	2.057	16	2.057	128		2.04	45013760	2.058	33310268	2.04	70	2.058	60
													2.075	16021071	2.075	9071261	2.075	88	2.075	81		2.075	30636532	2.075	31805484	2.075	31	2.075	3		2.058	35370352	2.075	32236542	2.058	10	2.075	29
													2.092	14991469	2.092	8678292	2.092	62	2.092	19		2.092	29752376	2.092	32803132	2.092	31	2.092	28		2.075	32379524	2.092	32760922	2.075	76	2.092	60
													2.109	13516832	2.109	8424220	2.109	55	2.109	2		2.109	31053078	2.109	33783104	2.109	31	2.109	63		2.092	32857236	2.109	33852744	2.092	2	2.109	40
													2.126	12346785	2.126	8273003	2.126	68	2.126	2		2.126	32818440	2.126	34564584	2.126	15	2.126	28		2.109	33850336	2.126	34481936	2.109	123	2.126	39
													2.143	12299781	2.143	8024489	2.143	33	2.143	13		2.143	33824388	2.143	35033792	2.143	17	2.143	13		2.126	35144304	2.143	34507208	2.126	6	2.143	7
													2.16	12855028	2.16	7780387	2.16	29	2.16	2		2.16	34366360	2.16	34213132	2.16	20	2.16	34		2.143	35277572	2.16	34458508	2.143	41	2.16	14
													2.177	12850397	2.178	7709419	2.177	117	2.178	59		2.177	34408620	2.177	33702152	2.177	31	2.177	24		2.16	35805556	2.178	33971832	2.16	63	2.178	40
													2.195	12602518	2.195	7445757	2.195	37	2.195	13		2.195	33684328	2.195	32226296	2.195	4	2.195	36		2.178	35555944	2.195	33062184	2.178	34	2.195	28
													2.212	12672946	2.212	7098703	2.212	71	2.212	0		2.212	32615874	2.212	30665598	2.212	49	2.212	0		2.195	34619036	2.212	31668754	2.195	17	2.212	13
													2.229	12562652	2.229	6997474	2.229	33	2.229	24		2.229	30942654	2.229	28426692	2.229	4	2.229	2		2.212	33087852	2.229	29542648	2.212	80	2.229	7
													2.257	12773474	2.258	6562657	2.257	49	2.258	3		2.257	28259836	2.257	25852862	2.257	24	2.257	13		2.229	31695272	2.258	26688992	2.229	33	2.258	70
													2.275	12276476	2.275	6488974	2.275	37	2.275	44		2.275	25742908	2.275	23221892	2.275	27	2.275	11		2.258	28514446	2.275	23916644	2.258	56	2.275	4
													2.292	11927139	2.292	6560119	2.292	28	2.292	41		2.292	24060166	2.292	21904564	2.292	25	2.292	10		2.275	25985572	2.292	22802756	2.275	35	2.292	114
													2.309	11759970	2.309	10906201	2.309	21	2.309	20		2.309	22944028	2.309	29465958	2.309	47	2.309	53		2.292	24187782	2.309	32542622	2.292	74	2.309	7
													2.326	11475652	2.326	37404600	2.326	28	2.326	6		2.326	27268176	2.326	60273080	2.326	14	2.326	56		2.309	26343114	2.326	64018696	2.309	5	2.326	33
													2.343	11066442	2.343	71318760	2.343	64	2.343	32		2.343	55607232	2.343	81592520	2.343	17	2.343	17		2.326	47870080	2.343	81926776	2.326	18	2.343	7
													2.361	10427712	2.36	81206832	2.361	1	2.36	0		2.36	84016576	2.36	86116776	2.36	31	2.36	13		2.343	78805816	2.36	86352872	2.343	13	2.36	4
													2.378	10293542	2.378	84338928	2.378	39	2.378	24		2.377	91043384	2.377	87757232	2.377	11	2.377	0		2.361	87686576	2.378	88010568	2.361	43	2.378	13
													2.395	9833609	2.395	86531536	2.395	105	2.395	30		2.395	92949440	2.395	88043672	2.395	27	2.395	14		2.378	90243416	2.395	87800480	2.378	9	2.395	22
													2.412	9528291	2.412	87247920	2.412	29	2.412	8		2.412	93296992	2.412	87546288	2.412	21	2.412	26		2.395	91211128	2.412	87733264	2.395	0	2.412	25
													2.429	9389778	2.429	87636552	2.429	126	2.429	0		2.429	92992344	2.429	87566648	2.429	7	2.429	35		2.412	90903952	2.429	87501864	2.412	0	2.429	25
													2.446	9210518	2.446	87499048	2.446	9	2.446	0		2.446	92564832	2.446	87193272	2.446	26	2.446	16		2.429	90266032	2.446	87135856	2.429	12	2.446	10
													2.463	9329597	2.463	86712504	2.463	28	2.463	8		2.463	92423416	2.463	86757568	2.463	14	2.463	32		2.446	90027400	2.463	86313960	2.446	7	2.463	17
													2.481	11920721	2.48	85852824	2.481	12	2.48	7		2.48	91674792	2.48	85682136	2.48	25	2.48	18		2.463	89383520	2.48	85333080	2.463	4	2.48	31
													2.498	33166208	2.498	84647088	2.498	34	2.498	16		2.497	90416752	2.498	85270264	2.497	25	2.498	2		2.48	88574128	2.498	85304208	2.48	3	2.498	0
													2.515	70866032	2.515	84574232	2.515	28	2.515	0		2.515	89566384	2.515	85277112	2.515	21	2.515	0		2.498	87717960	2.515	85123968	2.498	9	2.515	2
													2.532	86843680	2.532	84707192	2.532	16	2.532	26		2.532	89163304	2.532	84918032	2.532	28	2.532	6		2.515	87215992	2.532	85184048	2.515	36	2.532	50
													2.549	90786960	2.549	84730464	2.549	9	2.549	15		2.549	89604912	2.549	84626848	2.549	62	2.549	16		2.532	87534432	2.549	84648696	2.532	0	2.549	8
													2.566	93275664	2.566	84482008	2.566	1	2.566	9		2.566	89311320	2.566	83879432	2.566	18	2.566	10		2.549	87669488	2.566	83702104	2.549	6	2.566	4
													2.583	94471144	2.583	84039728	2.583	7	2.583	0		2.583	88574224	2.583	83174816	2.583	12	2.583	0		2.566	86728968	2.583	83163168	2.566	34	2.583	12
													2.601	94202280	2.601	83357888	2.601	79	2.601	7		2.6	87797224	2.6	82046744	2.6	25	2.6	10		2.583	86171296	2.6	82050096	2.583	0	2.6	0
													2.618	94195368	2.618	82471128	2.618	0	2.618	0		2.617	86958936	2.618	81230512	2.617	0	2.618	56		2.601	85549392	2.618	81242632	2.601	14	2.618	0
													2.635	93934608	2.635	81541712	2.635	0	2.635	0		2.635	86059032	2.635	79844608	2.635	0	2.635	0		2.618	84507000	2.635	79812272	2.618	0	2.635	4
													2.652	93017008	2.652	80478976	2.652	13	2.652	39		2.652	84887864	2.652	78476000	2.652	24	2.652	12		2.635	83452648	2.652	78425760	2.635	24	2.652	6
													2.669	91853520	2.669	78886360	2.669	20	2.669	12		2.669	83496168	2.669	76876808	2.669	25	2.669	31		2.652	82132400	2.669	76512696	2.652	0	2.669	3
													2.686	90776400	2.686	77554464	2.686	49	2.686	3		2.686	82116608	2.686	75309864	2.686	28	2.686	5		2.669	80527680	2.686	74610408	2.669	0	2.686	7
													2.703	90813128	2.703	75937216	2.703	40	2.703	1		2.703	80256664	2.703	73572280	2.703	12	2.703	26		2.686	78597168	2.703	73021696	2.686	23	2.703	4
													2.721	90144416	2.72	74096720	2.721	2	2.72	0		2.72	78942600	2.72	71360904	2.72	54	2.72	0		2.703	76699184	2.72	71030224	2.703	14	2.72	1
													2.738	90460808	2.738	72340296	2.738	7	2.738	0		2.737	76793344	2.738	69732472	2.737	0	2.738	10		2.721	74655504	2.738	69236248	2.721	2	2.738	13
													2.755	89880080	2.755	70538608	2.755	14	2.755	7		2.755	74776072	2.755	67663472	2.755	39	2.755	2		2.738	72716952	2.755	67149800	2.738	35	2.755	21
													2.772	89678432	2.772	68552768	2.772	24	2.772	207		2.772	72756976	2.772	65687280	2.772	6	2.772	47		2.755	70724344	2.772	65061328	2.755	0	2.772	23
													2.789	88747104	2.789	66809600	2.789	37	2.789	13		2.789	70762616	2.789	63443584	2.789	0	2.789	74		2.772	68819888	2.789	62884832	2.772	44	2.789	37
													2.806	88279680	2.806	64912872	2.806	118	2.806	2		2.806	68707520	2.806	61373400	2.806	12	2.806	2		2.789	66549816	2.806	60992304	2.789	0	2.806	0
													2.824	87521080	2.823	62970632	2.824	20	2.823	41		2.823	66959756	2.823	59389776	2.823	11	2.823	29		2.806	64538928	2.823	58926596	2.806	20	2.823	0
													2.841	86530864	2.841	61172480	2.841	4	2.841	17		2.84	64626448	2.84	57193456	2.84	7	2.84	5		2.823	62603084	2.84	57045292	2.823	9	2.84	2
													2.858	85471168	2.858	58984448	2.858	40	2.858	21		2.858	62589080	2.858	55401340	2.858	9	2.858	6		2.841	60312172	2.858	54935696	2.841	0	2.858	4
													2.875	83889232	2.875	57275440	2.875	19	2.875	47		2.875	60686748	2.875	53355376	2.875	12	2.875	13		2.858	58448180	2.875	53061872	2.858	1	2.875	5
													2.892	82517664	2.892	55204480	2.892	24	2.892	10		2.892	58585808	2.892	51461816	2.892	80	2.892	2		2.875	56435856	2.892	51218972	2.875	19	2.892	2
													2.909	81160000	2.909	53523296	2.909	14	2.909	5		2.909	56081328	2.909	49515092	2.909	9	2.909	0		2.892	54407512	2.909	49143328	2.892	2	2.909	43
													2.926	79534712	2.926	51483128	2.926	6	2.926	24		2.926	54269760	2.926	47612708	2.926	58	2.926	157		2.909	52091036	2.926	47152460	2.909	36	2.926	33
													2.944	77656296	2.943	49833692	2.944	24	2.943	5		2.943	52302440	2.943	45501192	2.943	12	2.943	14		2.926	50261572	2.943	45138076	2.926	48	2.943	1
													2.961	76194312	2.961	47835600	2.961	22	2.961	94		2.96	50323480	2.96	43720028	2.96	38	2.96	6		2.943	48344560	2.96	43400484	2.943	12	2.96	39
													2.978	74620928	2.978	46088016	2.978	22	2.978	26		2.978	48068816	2.978	41773928	2.978	17	2.978	48		2.961	46461316	2.978	41693340	2.961	23	2.978	37
													3.006	72450856	3.006	43568576	3.006	0	3.006	10		3.006	45091796	3.006	39622432	3.006	14	3.006	20		2.978	44651000	3.006	39334476	2.978	6	3.006	0
													3.024	70483672	3.023	41683088	3.024	21	3.023	45		3.023	42876592	3.023	37389592	3.023	20	3.023	21		3.006	42365740	3.023	37547128	3.006	0	3.023	26
													3.041	68640008	3.041	39942696	3.041	85	3.041	9		3.04	41085640	3.04	35737888	3.04	29	3.04	39		3.023	40179608	3.04	35931344	3.023	2	3.04	21
													3.058	66706144	3.058	38438728	3.058	6	3.058	38		3.058	38969456	3.058	34157496	3.058	28	3.058	0		3.041	38384264	3.058	34424704	3.041	31	3.058	67
													3.075	64866560	3.075	37019784	3.075	1	3.075	52		3.075	37156228	3.075	32774536	3.075	1	3.075	47		3.058	37037260	3.075	33064388	3.058	25	3.075	2
													3.092	63179228	3.092	35532696	3.092	38	3.092	31		3.092	35769408	3.092	31298004	3.092	6	3.092	64		3.075	35518500	3.092	31437280	3.075	64	3.092	17
													3.109	61524448	3.109	34066024	3.109	6	3.109	17		3.109	33854968	3.109	29965060	3.109	27	3.109	6		3.092	34090580	3.109	30209884	3.092	177	3.109	22
													3.126	59598484	3.126	32572784	3.126	14	3.126	24		3.126	32635588	3.126	28744192	3.126	65	3.126	27		3.109	32750266	3.126	28913260	3.109	32	3.126	14
													3.144	57560496	3.143	31330016	3.144	14	3.143	15		3.143	31121152	3.143	27421880	3.143	45	3.143	28		3.126	31236398	3.143	27691944	3.126	54	3.143	0
													3.161	55641388	3.161	30011932	3.161	9	3.161	9		3.16	29380660	3.16	26128648	3.16	21	3.16	87		3.143	30091910	3.16	26498336	3.143	15	3.16	4
													3.178	53965228	3.178	28936718	3.178	64	3.178	27		3.178	28458188	3.178	25227628	3.178	50	3.178	48		3.161	28511412	3.178	25292808	3.161	52	3.178	16
													3.195	51975060	3.195	27817552	3.195	31	3.195	72		3.195	27063080	3.195	24020544	3.195	34	3.195	33		3.178	27411992	3.195	24373594	3.178	44	3.195	111
													3.212	50025528	3.212	26682336	3.212	27	3.212	33		3.212	25747140	3.212	22785452	3.212	64	3.212	17		3.195	26226916	3.212	23342536	3.195	13	3.212	0
													3.229	48003544	3.229	25529070	3.229	60	3.229	26		3.229	24578076	3.229	21840922	3.229	3	3.229	0		3.212	25171350	3.229	22306770	3.212	51	3.229	62
													3.246	45964084	3.246	24479516	3.246	90	3.246	0		3.246	23455024	3.246	20940520	3.246	58	3.246	57		3.229	24214568	3.246	21359424	3.229	19	3.246	0
													3.264	44214980	3.263	23436916	3.264	13	3.263	19		3.263	22394008	3.264	20066350	3.263	28	3.264	28		3.246	23219164	3.263	20367480	3.246	0	3.263	45
													3.281	42428692	3.281	22628542	3.281	28	3.281	26		3.28	21250700	3.281	19134332	3.28	49	3.281	7		3.263	22087168	3.28	19397474	3.263	17	3.28	3
													3.298	40534892	3.298	21567872	3.298	0	3.298	13		3.298	20366228	3.298	18185242	3.298	49	3.298	17		3.281	21184276	3.298	18501620	3.281	76	3.298	28
													3.315	38717116	3.315	20730354	3.315	58	3.315	73		3.315	19301568	3.315	17552324	3.315	13	3.315	43		3.298	20184236	3.315	17831694	3.298	44	3.315	39
													3.332	37095480	3.332	19935600	3.332	43	3.332	17		3.332	18444654	3.332	16713902	3.332	50	3.332	49		3.315	19301372	3.332	17031000	3.315	20	3.332	23
													3.349	35563504	3.349	19152698	3.349	16	3.349	0		3.349	17562388	3.349	15877166	3.349	104	3.349	22		3.332	18511684	3.349	16429849	3.332	41	3.349	12
													3.366	33793016	3.366	18339060	3.366	6	3.366	34		3.366	17042948	3.366	15319195	3.366	66	3.366	87		3.349	17747308	3.366	15785972	3.349	14	3.366	17
													3.384	32192548	3.383	17665244	3.384	4	3.383	24		3.383	16347260	3.384	14743829	3.383	2	3.384	8		3.366	17160352	3.383	15123292	3.366	41	3.383	22
													3.401	30683150	3.401	17119376	3.401	62	3.401	9		3.4	15613980	3.401	14050951	3.4	91	3.401	13		3.383	16505140	3.4	14548586	3.383	5	3.4	91
													3.418	29360796	3.418	16241582	3.418	41	3.418	42		3.418	15039875	3.418	13592993	3.418	62	3.418	20		3.401	15693393	3.418	14088908	3.401	27	3.418	36
													3.435	28061504	3.435	15814293	3.435	15	3.435	25		3.435	14519457	3.435	13048206	3.435	46	3.435	4		3.418	15061768	3.435	13473339	3.418	74	3.435	2
													3.452	26559504	3.452	15255330	3.452	29	3.452	49		3.452	13903245	3.452	12563959	3.452	21	3.452	61		3.435	14614129	3.452	13000352	3.435	5	3.452	19
													3.469	25371704	3.469	14734054	3.469	44	3.469	43		3.469	13348299	3.469	12230526	3.469	41	3.469	41		3.452	14037073	3.469	12437872	3.452	16	3.469	32
													3.486	24140656	3.486	14124550	3.486	18	3.486	5		3.486	12832605	3.486	11728916	3.486	156	3.486	54		3.469	13570491	3.486	11996439	3.469	24	3.486	6
													3.504	22891322	3.503	13634227	3.504	22	3.503	13		3.503	12318690	3.504	11315697	3.503	74	3.504	31		3.486	12999693	3.503	11572776	3.486	27	3.503	76
													3.521	21837150	3.521	13118169	3.521	114	3.521	20		3.52	11940818	3.521	10947201	3.52	64	3.521	21		3.503	12649456	3.52	11171934	3.503	49	3.52	32
													3.538	20820510	3.538	12746352	3.538	162	3.538	36		3.538	11511879	3.538	10615163	3.538	60	3.538	9		3.521	12054324	3.538	10750217	3.521	29	3.538	10
													3.555	19879996	3.555	12351931	3.555	9	3.555	27		3.555	11129016	3.555	10352096	3.555	48	3.555	0		3.538	11658349	3.555	10535567	3.538	81	3.555	44
													3.572	18879856	3.572	11957792	3.572	23	3.572	34		3.572	10801889	3.572	10037581	3.572	15	3.572	111		3.555	11256157	3.572	10186982	3.555	3	3.572	12
													3.589	18079168	3.589	11621914	3.589	1	3.589	24		3.589	10404332	3.589	9638915	3.589	18	3.589	2		3.572	10975639	3.589	9851835	3.572	37	3.589	15
													3.606	17267908	3.606	11414701	3.606	51	3.606	50		3.606	10193594	3.607	9479076	3.606	25	3.607	18		3.589	10704820	3.606	9498985	3.589	0	3.606	15
													3.624	16498503	3.623	10990205	3.624	48	3.623	10		3.623	9833787	3.624	9224819	3.623	3	3.624	27		3.606	10367061	3.623	9367282	3.606	49	3.623	55
													3.641	15907090	3.641	10692103	3.641	25	3.641	32		3.64	9559358	3.641	8914192	3.64	35	3.641	11		3.623	10055547	3.64	9019085	3.623	5	3.64	27
													3.658	15266231	3.658	10469900	3.658	29	3.658	4		3.658	9241690	3.658	8788730	3.658	103	3.658	46		3.641	9784811	3.658	8891218	3.641	68	3.658	14
													3.675	14611875	3.675	10224213	3.675	57	3.675	32		3.675	9007130	3.675	8619632	3.675	12	3.675	17		3.658	9470649	3.675	8646905	3.658	18	3.675	103
													3.692	14105011	3.692	10032368	3.692	35	3.692	6		3.692	8873548	3.692	8458009	3.692	16	3.692	105		3.675	9253530	3.692	8539511	3.675	38	3.692	1
													3.709	13558536	3.709	9724504	3.709	25	3.709	4		3.709	8708815	3.709	8305837	3.709	12	3.709	22		3.692	9052036	3.709	8308600	3.692	7	3.709	14
													3.726	13025486	3.726	9567905	3.726	59	3.726	23		3.726	8579403	3.727	8053149	3.726	16	3.727	101		3.709	8869293	3.726	8180605	3.709	60	3.726	16
													3.755	12490157	3.755	9216041	3.755	22	3.755	16		3.755	8372318	3.755	7843979	3.755	99	3.755	15		3.726	8687410	3.755	7894205	3.726	1	3.755	7
													3.772	11895890	3.772	9049066	3.772	19	3.772	22		3.772	8018611	3.772	7619300	3.772	25	3.772	24		3.755	8419812	3.772	7610982	3.755	25	3.772	18
													3.789	11491270	3.789	8886013	3.789	76	3.789	23		3.789	7905228	3.789	7444166	3.789	44	3.789	25		3.772	8100902	3.789	7522705	3.772	0	3.789	81
													3.806	11300622	3.806	8670494	3.806	59	3.806	53		3.806	7679755	3.807	7380304	3.806	37	3.807	46		3.789	7924948	3.806	7311656	3.789	0	3.806	38
													3.824	10939127	3.823	8445786	3.824	22	3.823	25		3.823	7567919	3.824	7204292	3.823	21	3.824	10		3.806	7810841	3.823	7231518	3.806	7	3.823	43
													3.841	10612520	3.841	8338569	3.841	52	3.841	4		3.84	7470088	3.841	7087947	3.84	36	3.841	15		3.823	7638925	3.84	7106958	3.823	181	3.84	6
													3.858	10423689	3.858	8166192	3.858	42	3.858	19		3.858	7350044	3.858	6994700	3.858	11	3.858	24		3.841	7518011	3.858	7035182	3.841	20	3.858	13
													3.875	10047612	3.875	8109694	3.875	12	3.875	5		3.875	7301275	3.875	6930609	3.875	59	3.875	96		3.858	7329010	3.875	6986218	3.858	0	3.875	6
													3.892	9812708	3.892	8038261	3.892	28	3.892	40		3.892	7144878	3.892	6868106	3.892	84	3.892	34		3.875	7342546	3.892	6833870	3.875	40	3.892	28
													3.909	9638789	3.909	7974421	3.909	26	3.909	2		3.909	7117539	3.909	6800380	3.909	78	3.909	31		3.892	7160912	3.909	6767549	3.892	24	3.909	43
													3.926	9388360	3.926	7813609	3.926	25	3.926	0		3.926	7009083	3.927	6673111	3.926	51	3.927	54		3.909	7200764	3.926	6742011	3.909	1	3.926	43
													3.944	9206527	3.943	7853988	3.944	26	3.943	15		3.943	7114968	3.944	6537320	3.943	46	3.944	5		3.926	6986396	3.943	6552833	3.926	2	3.943	16
													3.961	9101566	3.961	7729017	3.961	50	3.961	12		3.96	6962633	3.961	6404144	3.96	77	3.961	38		3.943	6929155	3.96	6456900	3.943	19	3.96	0
													3.978	8881290	3.978	7478066	3.978	14	3.978	37		3.978	6802934	3.978	6312017	3.978	96	3.978	18		3.961	6797537	3.978	6297422	3.961	39	3.978	20
													3.995	8770769	3.995	7359809	3.995	47	3.995	6		3.995	6723949	3.995	6258081	3.995	42	3.995	5		3.978	6699688	3.995	6167738	3.978	33	3.995	29
													4.012	8650248	4.012	7162011	4.012	45	4.012	0		4.012	6662829	4.012	6045354	4.012	75	4.012	12		3.995	6586846	4.012	6119854	3.995	17	4.012	28
													4.029	8510099	4.029	7120497	4.029	47	4.029	30		4.029	6475513	4.029	6053535	4.029	33	4.029	16		4.012	6471966	4.029	5983835	4.012	35	4.029	12
													4.046	8352816	4.046	6946397	4.046	70	4.046	58		4.046	6451067	4.047	5942538	4.046	25	4.047	41		4.029	6379406	4.046	5828405	4.029	57	4.046	1
													4.064	8291425	4.063	6900570	4.064	61	4.063	56		4.063	6334261	4.064	5876571	4.063	46	4.064	3		4.046	6226116	4.063	5845551	4.046	16	4.063	24
													4.081	8246475	4.081	6829500	4.081	91	4.081	8		4.08	6338434	4.081	5875150	4.08	8	4.081	20		4.063	6165318	4.08	5672408	4.063	0	4.08	9
													4.098	8043967	4.098	6695248	4.098	8	4.098	0		4.098	6243921	4.098	5741667	4.098	2	4.098	52		4.081	6075287	4.098	5568038	4.081	7	4.098	23
													4.115	7886199	4.115	6675190	4.115	20	4.115	13		4.115	6137567	4.115	6145930	4.115	55	4.115	27		4.098	5959546	4.115	5499681	4.098	50	4.115	3
													4.132	7806851	4.132	8156823	4.132	41	4.132	21		4.132	6090582	4.132	9260604	4.132	106	4.132	21		4.115	5841096	4.132	5399881	4.115	0	4.132	11
													4.149	7684974	4.149	12950625	4.149	35	4.149	0		4.149	6059604	4.149	15005168	4.149	32	4.149	0		4.132	5793351	4.149	5381823	4.132	16	4.149	14
													4.166	7603386	4.166	19605740	4.166	34	4.166	6		4.166	6002149	4.167	21025468	4.166	36	4.167	0		4.149	5649371	4.166	5265411	4.149	32	4.166	24
													4.184	7484757	4.183	25200240	4.184	20	4.183	0		4.183	5930657	4.184	25229304	4.183	40	4.184	16		4.166	5619573	4.183	5213581	4.166	81	4.183	3
													4.201	7300833	4.201	28672936	4.201	16	4.201	19		4.2	7226658	4.201	27220104	4.2	50	4.201	6		4.183	5552641	4.2	5164495	4.183	72	4.2	13
													4.218	7276115	4.218	30061508	4.218	28	4.218	9		4.218	11549591	4.218	27660386	4.218	32	4.218	5		4.201	5451497	4.218	5108292	4.201	40	4.218	12
													4.235	7202717	4.235	30114276	4.235	36	4.235	0		4.235	18083908	4.235	27260896	4.235	21	4.235	21		4.218	5387021	4.235	5014105	4.218	11	4.235	16
													4.252	7134450	4.252	29525940	4.252	12	4.252	8		4.252	23949942	4.252	26359132	4.252	13	4.252	17		4.235	5328805	4.252	4931938	4.235	36	4.252	30
													4.269	7098036	4.269	28527104	4.269	6	4.269	2		4.269	27470088	4.269	25201658	4.269	10	4.269	0		4.252	5247083	4.269	4942127	4.252	49	4.269	18
													4.286	7105598	4.286	27573408	4.286	55	4.286	24		4.286	29103988	4.287	23947980	4.286	91	4.287	3		4.269	5205947	4.286	4803543	4.269	39	4.286	51
													4.304	6963479	4.303	26364334	4.304	71	4.303	22		4.303	29513840	4.304	22944498	4.303	45	4.304	7		4.286	5135184	4.303	4814355	4.286	14	4.303	28
													4.321	6910302	4.321	25344182	4.321	47	4.321	6		4.32	28508924	4.321	21925730	4.32	6	4.321	7		4.303	5113805	4.32	4713949	4.303	27	4.32	24
													4.338	6898047	4.338	24093304	4.338	120	4.338	18		4.338	27368430	4.338	20809756	4.338	8	4.338	0		4.321	5020264	4.338	4660589	4.321	19	4.338	0
													4.355	6824992	4.355	23152820	4.355	13	4.355	0		4.355	26176576	4.355	19671744	4.355	9	4.355	26		4.338	4988174	4.355	4675442	4.338	61	4.355	13
													4.372	6815476	4.372	22138868	4.372	25	4.372	0		4.372	24885128	4.372	18684308	4.372	0	4.372	12		4.355	4898089	4.372	4592622	4.355	151	4.372	8
													4.389	6823840	4.389	21033588	4.389	0	4.389	2		4.389	23552868	4.389	17630132	4.389	6	4.389	8		4.372	4860501	4.389	4601455	4.372	19	4.389	22
													4.406	6835113	4.406	19977288	4.406	15	4.406	0		4.406	22647476	4.407	16411475	4.406	0	4.407	16		4.389	4859505	4.406	4629254	4.389	7	4.406	0
													4.424	6729711	4.423	18777152	4.424	20	4.423	44		4.423	21356032	4.424	15419581	4.423	9	4.424	0		4.406	4772539	4.423	4575242	4.406	30	4.423	0
													4.441	6603935	4.441	17610192	4.441	20	4.441	14		4.44	20160880	4.441	14369991	4.44	0	4.441	38		4.423	4709789	4.44	4537699	4.423	30	4.44	20
													4.458	6528947	4.458	16592698	4.458	10	4.458	0		4.458	19070834	4.458	13478775	4.458	5	4.458	1		4.441	4727895	4.458	4406617	4.441	0	4.458	51
													4.475	6507455	4.475	15621273	4.475	20	4.475	18		4.475	17765258	4.475	12641010	4.475	0	4.475	0		4.458	4649837	4.475	4317800	4.458	47	4.475	30
													4.504	6377789	4.503	14469426	4.504	39	4.503	84		4.503	16473478	4.504	11858893	4.503	13	4.504	15		4.475	4649278	4.503	4293793	4.475	10	4.503	32
													4.521	6188547	4.521	13399531	4.521	67	4.521	1		4.52	15076976	4.521	11150577	4.52	0	4.521	13		4.503	4540614	4.52	4253000	4.503	26	4.52	22
													4.538	6220117	4.538	12789741	4.538	94	4.538	12		4.538	14172349	4.538	10742523	4.538	0	4.538	11		4.521	4479265	4.538	4164394	4.521	3	4.538	54
													4.555	6144847	4.555	12254606	4.555	3	4.555	5		4.555	13338068	4.555	10333992	4.555	0	4.555	2		4.538	4403541	4.555	4175363	4.538	51	4.555	4
													4.572	6156567	4.572	11651997	4.572	45	4.572	5		4.572	12732106	4.572	9962927	4.572	15	4.572	28		4.555	4341236	4.572	4144928	4.555	20	4.572	20
													4.589	6053466	4.589	11253509	4.589	53	4.589	48		4.589	12101207	4.589	9436475	4.589	7	4.589	0		4.572	4312188	4.589	4072365	4.572	0	4.589	59
													4.606	5940189	4.606	10651165	4.606	0	4.606	9		4.606	11570469	4.607	8955687	4.606	8	4.607	22		4.589	4289836	4.606	4060451	4.589	50	4.606	8
													4.624	5878429	4.623	10213646	4.624	22	4.623	17		4.623	11118478	4.624	8570633	4.623	47	4.624	7		4.606	4248332	4.623	4024818	4.606	76	4.623	56
													4.641	5853434	4.641	9779501	4.641	47	4.641	12		4.64	10780413	4.641	8092900	4.64	16	4.641	6		4.623	4231769	4.64	3986893	4.623	42	4.64	6
													4.658	5830929	4.658	9266430	4.658	25	4.658	152		4.658	10284211	4.658	7730010	4.658	20	4.658	12		4.641	4208532	4.658	3941075	4.641	7	4.658	33
													4.675	5748194	4.675	8831295	4.675	25	4.675	2		4.675	9900718	4.675	7478599	4.675	11	4.675	22		4.658	4176383	4.675	3907971	4.658	14	4.675	28
													4.692	5700299	4.692	8423994	4.692	14	4.692	15		4.692	9437399	4.692	7176843	4.692	59	4.692	28		4.675	4141517	4.692	3853281	4.675	39	4.692	48
													4.709	5713906	4.709	8065928	4.709	59	4.709	59		4.709	9012146	4.709	6911735	4.709	54	4.709	27		4.692	4079521	4.709	3886334	4.692	39	4.709	22
													4.726	5647318	4.726	7803680	4.726	78	4.726	76		4.726	8535690	4.727	6607919	4.726	0	4.727	9		4.709	4104751	4.726	3834336	4.709	274	4.726	6
													4.744	5632077	4.744	7456965	4.744	19	4.744	17		4.743	8197851	4.744	6363141	4.743	21	4.744	17		4.726	4014434	4.743	3815038	4.726	13	4.743	16
													4.761	5574475	4.761	7241499	4.761	21	4.761	47		4.76	7837164	4.761	6123374	4.76	23	4.761	56		4.743	3993650	4.761	3786578	4.743	51	4.761	15
													4.778	5574590	4.778	6953267	4.778	16	4.778	0		4.778	7486291	4.778	5886167	4.778	28	4.778	24		4.761	3972828	4.778	3732507	4.761	1	4.778	8
													4.795	5527451	4.795	6717148	4.795	44	4.795	16		4.795	7228305	4.795	5763988	4.795	99	4.795	8		4.778	3937513	4.795	3690165	4.778	38	4.795	42
													4.812	5558709	4.812	6548165	4.812	59	4.812	10		4.812	6928494	4.812	5543884	4.812	46	4.812	3		4.795	3936065	4.812	3648025	4.795	16	4.812	3
													4.829	5476400	4.829	6294969	4.829	28	4.829	14		4.829	6670042	4.829	5389478	4.829	10	4.829	24		4.812	3914302	4.829	3643747	4.812	19	4.829	0
													4.846	5384556	4.846	6069091	4.846	0	4.846	104		4.846	6416916	4.847	5234357	4.846	19	4.847	20		4.829	3887902	4.846	3647186	4.829	20	4.846	9
													4.864	5307922	4.864	5954905	4.864	33	4.864	23		4.863	6217077	4.864	5064794	4.863	13	4.864	38		4.846	3840341	4.863	3552622	4.846	14	4.863	37
													4.881	5349115	4.881	5823297	4.881	46	4.881	15		4.88	6004266	4.881	4875405	4.88	14	4.881	120		4.863	3845274	4.881	3577604	4.863	20	4.881	7
													4.898	5280349	4.898	5596428	4.898	20	4.898	0		4.898	5841666	4.898	4790840	4.898	36	4.898	20		4.881	3809301	4.898	3558360	4.881	99	4.898	15
													4.915	5389298	4.915	5478164	4.915	9	4.915	16		4.915	5677475	4.915	4663516	4.915	0	4.915	89		4.898	3780829	4.915	3550608	4.898	64	4.915	16
													4.932	6396346	4.932	5344516	4.932	18	4.932	0		4.932	5466776	4.932	4563558	4.932	39	4.932	14		4.915	3733593	4.932	3561513	4.915	0	4.932	11
													4.949	9816348	4.949	5192690	4.949	0	4.949	38		4.949	5352577	4.949	4417280	4.949	76	4.949	7		4.932	3746200	4.949	3534816	4.932	41	4.949	8
													4.966	15059312	4.966	5130207	4.966	22	4.966	42		4.966	5231422	4.967	4371003	4.966	17	4.967	49		4.949	3676550	4.966	3445451	4.949	69	4.966	30
													4.984	20460908	4.984	5045424	4.984	11	4.984	86		4.983	5125275	4.984	4281501	4.983	34	4.984	66		4.966	3679481	4.983	3458383	4.966	24	4.983	23
													5.001	24845588	5.001	4904967	5.001	11	5.001	0		5	4972332	5.001	4161337	5	38	5.001	81		4.983	3677322	5.001	3490151	4.983	29	5.001	7
													5.018	27587324	5.018	4884166	5.018	3	5.018	47		5.018	4900560	5.018	4158777	5.018	134	5.018	12		5.001	3626803	5.018	3430451	5.001	41	5.018	7
													5.035	28965896	5.035	4797204	5.035	13	5.035	7		5.035	4774194	5.035	4019720	5.035	33	5.035	63		5.018	3579088	5.035	3441180	5.018	9	5.035	4
													5.052	29252552	5.052	4753306	5.052	6	5.052	13		5.052	4754371	5.052	3891121	5.052	7	5.052	57		5.035	3605156	5.052	3419024	5.035	59	5.052	16
													5.069	28946496	5.069	4662902	5.069	21	5.069	21		5.069	4625143	5.069	3482086	5.069	31	5.069	2		5.052	3596721	5.069	3398982	5.052	14	5.069	45
													5.087	28212764	5.086	4343008	5.087	19	5.086	78		5.086	4577664	5.087	2872552	5.086	47	5.087	8		5.069	3581833	5.086	3379144	5.069	59	5.086	66
													5.104	27377272	5.104	3665481	5.104	8	5.104	343		5.103	4512375	5.104	2557590	5.103	86	5.104	17		5.086	3603744	5.103	3338158	5.086	47	5.103	17
													5.121	26323704	5.121	3212812	5.121	0	5.121	71		5.12	4249494	5.121	2402456	5.12	6	5.121	8		5.103	3593073	5.121	2942707	5.103	63	5.121	53
													5.138	25286674	5.138	2960606	5.138	20	5.138	50		5.138	3696072	5.138	2323408	5.138	38	5.138	26		5.121	3548100	5.138	2550972	5.121	71	5.138	88
													5.155	24333814	5.155	2921452	5.155	11	5.155	80		5.155	3157323	5.155	2290271	5.155	5	5.155	16		5.138	3456398	5.155	2367974	5.138	123	5.155	31
													5.172	23359024	5.172	2856927	5.172	20	5.172	75		5.172	2892314	5.172	2321242	5.172	8	5.172	41		5.155	2990446	5.172	2313998	5.155	73	5.172	52
													5.189	22289884	5.189	2819013	5.189	19	5.189	110		5.189	2784833	5.189	2307621	5.189	0	5.189	59		5.172	2576198	5.189	2317738	5.172	65	5.189	135
													5.207	21435276	5.207	2795478	5.207	2	5.207	183		5.206	2700568	5.207	2345587	5.206	24	5.207	16		5.189	2472092	5.206	2315206	5.189	51	5.206	101
													5.224	20510698	5.224	2742134	5.224	0	5.224	33		5.223	2687718	5.224	2364034	5.223	59	5.224	51		5.206	2428709	5.224	2305160	5.206	46	5.224	60
													5.252	19500968	5.252	2686592	5.252	1	5.252	53		5.252	2708259	5.252	2457388	5.252	19	5.252	113		5.223	2453231	5.252	2331885	5.223	49	5.252	52
													5.269	18266834	5.269	2582505	5.269	28	5.269	85		5.269	2721660	5.269	2399945	5.269	108	5.269	22		5.252	2501556	5.269	2304130	5.252	57	5.269	92
													5.287	17498532	5.287	2562208	5.287	38	5.287	48		5.286	2716721	5.287	2356254	5.286	80	5.287	30		5.269	2472407	5.286	2231906	5.269	41	5.286	79
													5.304	16806214	5.304	2512198	5.304	9	5.304	10		5.303	2722715	5.304	2325717	5.303	117	5.304	86		5.286	2475001	5.304	2210424	5.286	110	5.304	104
													5.321	16011051	5.321	2485997	5.321	0	5.321	21		5.32	2735795	5.321	2270511	5.32	124	5.321	17		5.303	2454533	5.321	2205041	5.303	117	5.321	45
													5.338	15426198	5.338	2442704	5.338	21	5.338	58		5.338	2781375	5.338	2248234	5.338	97	5.338	51		5.321	2354849	5.338	2175666	5.321	144	5.338	37
													5.355	14910812	5.355	2454181	5.355	21	5.355	23		5.355	2781235	5.355	2245493	5.355	104	5.355	88		5.338	2370276	5.355	2155303	5.338	53	5.355	6
													5.372	14308720	5.372	2464505	5.372	1	5.372	26		5.372	2857661	5.372	2187096	5.372	197	5.372	25		5.355	2321653	5.372	2147882	5.355	45	5.372	15
													5.389	13798235	5.389	2462177	5.389	12	5.389	21		5.389	2803527	5.389	2223089	5.389	51	5.389	19		5.372	2305967	5.389	2142653	5.372	17	5.389	75
													5.406	13292339	5.407	2434028	5.406	24	5.407	8		5.406	2766689	5.407	2211797	5.406	71	5.407	55		5.389	2299289	5.406	2127440	5.389	0	5.406	26
													5.424	12603089	5.424	2419228	5.424	2	5.424	51		5.423	2767550	5.424	2205933	5.423	197	5.424	51		5.406	2268141	5.424	2163258	5.406	68	5.424	98
													5.441	12088332	5.441	2406197	5.441	27	5.441	4		5.441	2757984	5.441	2215554	5.441	78	5.441	71		5.423	2272532	5.441	2094178	5.423	0	5.441	13
													5.458	11564026	5.458	2421476	5.458	5	5.458	33		5.458	2733602	5.458	2217121	5.458	63	5.458	26		5.441	2277318	5.458	2140294	5.441	44	5.458	53
													5.475	10981804	5.475	2418513	5.475	9	5.475	59		5.475	2640103	5.475	2205302	5.475	114	5.475	39		5.458	2270947	5.475	2163584	5.458	15	5.475	68
													5.492	10531870	5.492	2439503	5.492	1	5.492	9		5.492	2665081	5.492	2241879	5.492	7	5.492	0		5.475	2307841	5.492	2172135	5.475	27	5.492	15
													5.51	9780742	5.509	2411623	5.51	20	5.509	25		5.509	2634270	5.509	2237923	5.509	67	5.509	68		5.492	2336836	5.509	2189769	5.492	16	5.509	6
													5.527	9330587	5.527	2436189	5.527	15	5.527	22		5.526	2624945	5.527	2298768	5.526	24	5.527	51		5.509	2345594	5.527	2192603	5.509	26	5.527	39
													5.544	8854091	5.544	2455034	5.544	18	5.544	14		5.543	2612899	5.544	2266968	5.543	35	5.544	52		5.526	2316232	5.544	2222386	5.526	162	5.544	8
													5.561	8498050	5.561	2447113	5.561	17	5.561	67		5.561	2613889	5.561	2326675	5.561	37	5.561	40		5.544	2366697	5.561	2252076	5.544	25	5.561	43
													5.578	8029478	5.578	2517331	5.578	27	5.578	58		5.578	2630902	5.578	2349185	5.578	41	5.578	46		5.561	2398963	5.578	2274385	5.561	46	5.578	25
													5.595	7609293	5.595	2539213	5.595	42	5.595	45		5.595	2633285	5.595	2331150	5.595	31	5.595	75		5.578	2407316	5.595	2294838	5.578	22	5.595	105
													5.612	7207937	5.612	2525556	5.612	25	5.612	65		5.612	2687601	5.612	2346306	5.612	37	5.612	38		5.595	2422385	5.612	2301699	5.595	92	5.612	16
													5.63	6943392	5.629	2563552	5.63	0	5.629	67		5.629	2686210	5.629	2348227	5.629	64	5.629	137		5.612	2423900	5.629	2315938	5.612	118	5.629	140
													5.647	6596311	5.647	2566512	5.647	52	5.647	69		5.646	2731832	5.647	2763058	5.646	32	5.647	11		5.629	2442971	5.647	2339415	5.629	72	5.647	13
													5.664	6295571	5.664	3124209	5.664	0	5.664	50		5.663	2926900	5.664	4504611	5.663	65	5.664	82		5.646	2491900	5.664	2582789	5.646	19	5.664	7
													5.681	6047441	5.681	5097778	5.681	8	5.681	58		5.681	4753799	5.681	6844151	5.681	176	5.681	70		5.664	2465893	5.681	3265188	5.664	68	5.681	73
													5.698	5830196	5.698	7282836	5.698	14	5.698	94		5.698	7417532	5.698	9105198	5.698	73	5.698	74		5.681	2774356	5.698	4257063	5.681	19	5.698	32
													5.715	5609801	5.715	9236261	5.715	4	5.715	112		5.715	10072493	5.715	10595731	5.715	96	5.715	70		5.698	3524184	5.715	5106554	5.698	93	5.715	82
													5.732	5306720	5.732	10445329	5.732	83	5.732	127		5.732	11757123	5.732	11806195	5.732	246	5.732	27		5.715	4587372	5.732	5777248	5.715	15	5.732	78
													5.75	4672131	5.749	11355388	5.75	64	5.749	56		5.749	12999416	5.749	12135466	5.749	236	5.749	94		5.732	5487864	5.749	5933132	5.732	34	5.749	74
													5.767	4013841	5.767	11125914	5.767	67	5.767	50		5.766	13456778	5.767	11720173	5.766	60	5.767	179		5.749	6131959	5.766	6017726	5.749	23	5.766	64
													5.784	4328352	5.784	10706391	5.784	2	5.784	120		5.783	13270785	5.784	11220103	5.783	23	5.784	50		5.766	6277192	5.784	6361013	5.766	45	5.784	64
													5.801	6375154	5.801	10249912	5.801	139	5.801	128		5.801	12771436	5.801	10845575	5.801	121	5.801	59		5.784	6333167	5.801	6941919	5.784	27	5.801	93
													5.818	8527807	5.818	10155590	5.818	64	5.818	139		5.818	12504229	5.818	10584638	5.818	117	5.818	164		5.801	6805537	5.818	7345875	5.801	39	5.818	19
													5.835	10028685	5.835	10040295	5.835	29	5.835	112		5.835	12125891	5.835	10355619	5.835	64	5.835	61		5.818	7335558	5.835	7546661	5.818	117	5.835	86
													5.852	10556248	5.852	9787601	5.852	78	5.852	66		5.852	11879637	5.852	10199462	5.852	22	5.852	100		5.835	7768738	5.852	7415892	5.835	31	5.852	67
													5.87	11000474	5.869	9499945	5.87	85	5.869	34		5.869	11675466	5.869	10197440	5.869	12	5.869	36		5.852	7956504	5.869	7348036	5.852	184	5.869	23
													5.887	10964590	5.887	9393307	5.887	144	5.887	108		5.886	11444443	5.887	11011065	5.886	60	5.887	46		5.869	7759358	5.887	7963138	5.869	87	5.887	49
													5.904	11158020	5.904	10419714	5.904	148	5.904	50		5.904	11958045	5.904	12876367	5.904	59	5.904	30		5.886	7723989	5.904	9308256	5.886	40	5.904	33
													5.921	11327447	5.921	12510936	5.921	46	5.921	63		5.921	13815098	5.921	14621514	5.921	56	5.921	181		5.904	8496918	5.921	10523762	5.904	18	5.921	67
													5.938	11367601	5.938	13816617	5.938	171	5.938	88		5.938	16354059	5.938	15245001	5.938	185	5.938	72		5.921	9885566	5.938	11556594	5.921	116	5.938	32
													5.955	11536087	5.955	14417730	5.955	160	5.955	30		5.955	17556352	5.955	15600841	5.955	168	5.955	49		5.938	11385584	5.955	11894363	5.938	140	5.955	51
													5.973	11193581	5.972	14807393	5.973	169	5.972	14		5.972	18018138	5.972	15770063	5.972	114	5.972	65		5.955	12278073	5.972	11686771	5.955	94	5.972	115
													6.001	10773444	6.001	15131961	6.001	193	6.001	57		6.001	18773516	6.001	16020114	6.001	133	6.001	57		5.972	12633244	6.001	10791402	5.972	30	6.001	127
													6.018	10561244	6.018	14252334	6.018	117	6.018	56		6.018	18020024	6.018	14934488	6.018	233	6.018	56		6.001	12043696	6.018	9999562	6.001	22	6.018	43
													6.035	11844556	6.035	13445761	6.035	53	6.035	69		6.035	17341372	6.035	14005878	6.035	169	6.035	107		6.018	11179284	6.035	9813356	6.018	43	6.035	34
													6.053	14334237	6.052	12463553	6.053	59	6.052	153		6.052	16181271	6.052	13680600	6.052	166	6.052	94		6.035	10565384	6.052	9909245	6.035	75	6.052	16
													6.07	16193399	6.069	12149095	6.07	37	6.069	123		6.069	15408403	6.069	13817797	6.069	80	6.069	161		6.052	10276256	6.069	10307594	6.052	28	6.069	34
													6.087	17397180	6.087	13278594	6.087	85	6.087	147		6.086	16208652	6.087	19028566	6.086	156	6.087	167		6.069	10432442	6.087	10682953	6.069	134	6.087	31
													6.104	17971508	6.104	26597956	6.104	148	6.104	65		6.104	28183584	6.104	38276760	6.104	109	6.104	57		6.087	10878279	6.104	10983480	6.087	51	6.104	154
													6.121	17983702	6.121	49505960	6.121	86	6.121	27		6.121	49752056	6.121	56529248	6.121	19	6.121	0		6.104	11408592	6.121	11036670	6.104	167	6.121	29
													6.138	19268586	6.138	63808800	6.138	126	6.138	13		6.138	65250912	6.138	65237644	6.138	31	6.138	25		6.121	11564002	6.138	11235089	6.121	72	6.138	46
													6.155	32193602	6.155	69689424	6.155	57	6.155	0		6.155	72356776	6.155	68699056	6.155	27	6.155	18		6.138	11783583	6.155	11405215	6.138	87	6.155	68
													6.173	55122628	6.172	71499384	6.173	73	6.172	11		6.172	75229984	6.172	69458496	6.172	3	6.172	0		6.155	11947885	6.172	11604331	6.155	33	6.172	145
													6.19	70088448	6.189	71774720	6.19	60	6.189	5		6.189	75261304	6.189	68780024	6.189	23	6.189	2		6.172	12119825	6.189	11487581	6.172	52	6.189	67
													6.207	75965544	6.207	70573168	6.207	20	6.207	21		6.206	74068792	6.207	66886460	6.206	16	6.207	21		6.189	12344349	6.207	11303553	6.189	95	6.207	57
													6.224	78003256	6.224	68064160	6.224	3	6.224	13		6.224	71095512	6.224	62616632	6.224	8	6.224	93		6.207	12079121	6.224	11107829	6.207	24	6.224	44
													6.241	77933680	6.241	63257136	6.241	0	6.241	2		6.241	65586776	6.241	56097680	6.241	49	6.241	24		6.224	12043801	6.241	10994309	6.224	82	6.241	148
													6.258	76149120	6.258	56728768	6.258	37	6.258	38		6.258	58100764	6.258	48727048	6.258	12	6.258	91		6.241	11679980	6.258	11063158	6.241	58	6.258	34
													6.275	72453112	6.275	50219224	6.275	21	6.275	128		6.275	50496452	6.275	43399044	6.275	18	6.275	86		6.258	11717732	6.275	11329499	6.258	70	6.275	33
													6.293	66148544	6.292	45755152	6.293	15	6.292	122		6.292	45384948	6.292	41312672	6.292	45	6.292	192		6.275	11868613	6.292	11831750	6.275	128	6.292	104
													6.31	58666844	6.309	43821808	6.31	29	6.309	74		6.309	43417152	6.31	40533880	6.309	92	6.31	44		6.292	12036652	6.309	12545547	6.292	87	6.309	71
													6.327	52308480	6.327	43441596	6.327	75	6.327	124		6.326	43408092	6.327	40943132	6.326	107	6.327	81		6.309	12553179	6.327	12891994	6.309	52	6.327	132
													6.344	49183996	6.344	43720608	6.344	43	6.344	135		6.344	44331480	6.344	40921412	6.344	65	6.344	50		6.327	13020694	6.344	13185730	6.327	58	6.344	89
													6.361	48702704	6.361	43857056	6.361	20	6.361	150		6.361	44625128	6.361	39993648	6.361	100	6.361	54		6.344	13540512	6.361	13163747	6.344	52	6.361	60
													6.378	48400584	6.378	42804936	6.378	108	6.378	187		6.378	43472332	6.378	38060920	6.378	36	6.378	28		6.361	13879405	6.378	13112752	6.361	80	6.378	7
													6.395	47673936	6.395	41108944	6.395	27	6.395	11		6.395	40877616	6.395	35962616	6.395	27	6.395	19		6.378	13875604	6.395	13410978	6.378	146	6.395	9
													6.413	46102584	6.412	38987476	6.413	10	6.412	25		6.412	38783056	6.412	34260516	6.412	56	6.412	68		6.395	13683721	6.412	13456836	6.395	60	6.412	46
													6.43	43825400	6.429	36928240	6.43	96	6.429	118		6.429	36565872	6.43	33426140	6.429	34	6.43	58		6.412	13656585	6.429	13799694	6.412	64	6.429	118
													6.447	41216200	6.447	35497692	6.447	66	6.447	24		6.446	35548860	6.447	32555308	6.446	73	6.447	25		6.429	13774263	6.447	13906499	6.429	69	6.447	18
													6.464	38305324	6.464	34285896	6.464	62	6.464	142		6.464	34924672	6.464	32271136	6.464	134	6.464	159		6.447	14134846	6.464	14206348	6.447	107	6.464	54
													6.481	36468832	6.481	33113304	6.481	151	6.481	146		6.481	34456384	6.481	31758612	6.481	104	6.481	131		6.464	14590603	6.481	14647057	6.464	128	6.481	163
													6.498	34911664	6.498	32111132	6.498	18	6.498	173		6.498	33829604	6.498	31148158	6.498	309	6.498	313		6.481	14898243	6.498	14827467	6.481	76	6.498	125
													6.515	33889224	6.515	30843320	6.515	38	6.515	76		6.515	33482004	6.515	30227034	6.515	175	6.515	113		6.498	15334201	6.515	15064321	6.498	171	6.515	150
													6.533	33200420	6.532	30209480	6.533	36	6.532	124		6.532	32802648	6.532	29675496	6.532	253	6.532	193		6.515	15738556	6.532	15178377	6.515	109	6.532	147
													6.55	32049926	6.549	29195324	6.55	71	6.549	63		6.549	32075576	6.55	28982094	6.549	136	6.55	117		6.532	15758859	6.549	15329453	6.532	314	6.549	211
													6.567	31280972	6.567	28273956	6.567	153	6.567	112		6.566	31329560	6.567	28344376	6.566	179	6.567	105		6.549	15969199	6.567	15567866	6.549	131	6.567	80
													6.584	30650252	6.584	27387538	6.584	190	6.584	259		6.584	30849042	6.584	27842108	6.584	213	6.584	735		6.567	15858916	6.584	15532084	6.567	98	6.584	177
													6.601	29875232	6.601	26694632	6.601	216	6.601	2515		6.601	30249368	6.601	27591476	6.601	1477	6.601	8427		6.584	16050512	6.601	15870110	6.584	132	6.601	282
													6.618	29337828	6.618	26071300	6.618	822	6.618	24447		6.618	30070798	6.618	27321804	6.618	16500	6.618	55646		6.601	16207335	6.618	16534860	6.601	174	6.618	1359
													6.635	29272420	6.635	26182998	6.635	6971	6.635	120262		6.635	30168944	6.635	27786282	6.635	85941	6.635	198224		6.618	16834816	6.635	17070806	6.618	536	6.635	3140
													6.653	30569956	6.652	26978290	6.653	46120	6.652	306496		6.652	30968776	6.653	28878184	6.652	238838	6.653	385850		6.635	17179560	6.652	18290716	6.635	2217	6.652	5379
													6.67	32209640	6.669	28289452	6.67	168200	6.669	459989		6.669	32923578	6.67	30484580	6.669	399408	6.67	499045		6.652	18005284	6.669	18569964	6.652	4362	6.669	6816
													6.687	33137020	6.687	29851362	6.687	340810	6.687	527415		6.686	34347552	6.687	31680140	6.686	489913	6.687	498287		6.669	18973860	6.687	18659698	6.669	5958	6.687	6630
													6.704	33345436	6.704	30766380	6.704	467791	6.704	473344		6.704	35210852	6.704	32485176	6.704	465579	6.704	411151		6.687	19149098	6.704	18768912	6.687	6811	6.704	4334
													6.721	32414048	6.721	30477292	6.721	517742	6.721	363318		6.721	35120040	6.721	31961122	6.721	375615	6.721	279107		6.704	19577616	6.721	18918800	6.704	5739	6.721	2783
													6.75	29223290	6.749	26254972	6.75	381716	6.749	157616		6.749	31008266	6.75	27034540	6.749	181469	6.75	102544		6.721	19728136	6.749	17230432	6.721	3879	6.749	1774
													6.767	25639532	6.767	22188116	6.767	246598	6.767	84416		6.766	26983276	6.767	23064190	6.766	94362	6.767	52938		6.749	18649990	6.767	15895989	6.749	1996	6.767	695
													6.784	22840918	6.784	19754636	6.784	134878	6.784	51474		6.784	24393128	6.784	21133864	6.784	49515	6.784	31407		6.767	17012552	6.784	15398232	6.767	1383	6.784	764
													6.801	21283664	6.801	18328948	6.801	69226	6.801	33971		6.801	22663160	6.801	20284178	6.801	33091	6.801	24691		6.784	16151660	6.801	15623777	6.784	796	6.801	544
													6.818	20632584	6.818	17986300	6.818	47230	6.818	31407		6.818	22405498	6.818	20241192	6.818	28188	6.818	22848		6.801	16065616	6.818	16104142	6.801	660	6.818	444
													6.835	20247672	6.835	18322958	6.835	37107	6.835	28432		6.835	23096392	6.835	20994490	6.835	25840	6.835	22157		6.818	16474673	6.835	16956324	6.818	763	6.835	375
													6.853	20555048	6.852	19057994	6.853	34924	6.852	28084		6.852	23954942	6.852	22338026	6.852	24301	6.852	21402		6.835	17317552	6.852	17863644	6.835	694	6.852	574
													6.87	21298204	6.869	19724060	6.87	36675	6.869	25415		6.869	24959040	6.87	23212590	6.869	25583	6.87	21801		6.852	18211928	6.869	18544168	6.852	569	6.869	350
													6.887	22191474	6.887	20012412	6.887	35450	6.887	26153		6.886	26172380	6.887	23976452	6.886	24137	6.887	22114		6.87	18901288	6.887	19201336	6.87	499	6.887	424
													6.904	22714156	6.904	20342974	6.904	31666	6.904	20968		6.904	27030918	6.904	24626892	6.904	22322	6.904	18588		6.887	19597960	6.904	19658302	6.887	472	6.904	409
													6.921	23026202	6.921	20413144	6.921	27684	6.921	20267		6.921	27417252	6.921	24911300	6.921	19868	6.921	16717		6.904	20430512	6.921	20453996	6.904	631	6.921	616
													6.938	22955776	6.938	20595068	6.938	23720	6.938	17430		6.938	27572486	6.938	25121408	6.938	18127	6.938	15090		6.921	20879920	6.938	20685572	6.921	796	6.938	528
													6.955	22612408	6.955	20280100	6.955	20186	6.955	15400		6.955	27358008	6.955	25088928	6.955	13981	6.955	13053		6.938	21096804	6.955	20549288	6.938	827	6.955	893
													6.973	22315546	6.972	20280884	6.973	16407	6.972	12800		6.972	27487032	6.973	24517860	6.972	12996	6.973	12917		6.955	21309588	6.972	19949908	6.955	923	6.972	889
													6.99	22107232	6.989	19880640	6.99	14469	6.989	11671		6.989	26996112	6.99	24034772	6.989	11798	6.99	9873		6.972	21088308	6.989	19773308	6.972	939	6.989	595
													7.007	22295400	7.007	19718072	7.007	13036	7.007	10523		7.006	27016672	7.007	29224200	7.006	10378	7.007	7927		6.99	20688228	7.007	20094240	6.99	694	7.007	525
													7.024	23256800	7.024	20022172	7.024	10869	7.024	9585		7.024	28525246	7.024	25462388	7.024	9257	7.024	7756		7.007	20443386	7.024	21386220	7.007	593	7.024	408
													7.041	23837408	7.041	20608808	7.041	9969	7.041	7834		7.041	31208574	7.041	27882312	7.041	8461	7.041	6796		7.024	21455938	7.041	23556164	7.024	426	7.041	277
													7.058	24120376	7.058	21295304	7.058	7614	7.058	6804		7.058	33196284	7.058	30201512	7.058	6483	7.058	6054		7.041	23555572	7.058	25518384	7.041	326	7.058	178
													7.075	23985484	7.075	21465612	7.075	7832	7.075	6675		7.075	34102472	7.075	30854432	7.075	5978	7.075	5004		7.058	25581828	7.075	25974986	7.058	250	7.075	205
													7.093	23922120	7.092	21152344	7.093	7033	7.092	5837		7.092	33365360	7.093	30094380	7.092	4827	7.093	4630		7.075	26739484	7.092	25261406	7.075	271	7.092	368
													7.11	23996254	7.109	20762976	7.11	5564	7.109	5378		7.109	33000108	7.11	29480556	7.109	4934	7.11	4339		7.092	26018156	7.109	25074228	7.092	205	7.109	248
													7.127	24843218	7.127	20383888	7.127	5470	7.127	4478		7.126	34550840	7.127	30881860	7.126	4457	7.127	4670		7.109	25526044	7.127	27381692	7.109	181	7.127	174
													7.144	26341162	7.144	21021174	7.144	4355	7.144	4169		7.144	38356828	7.144	34365540	7.144	3633	7.144	4061		7.127	27398752	7.144	31052324	7.127	100	7.144	105
													7.161	27076624	7.161	22242284	7.161	4449	7.161	4195		7.161	41446520	7.161	37511856	7.161	3403	7.161	3010		7.144	31032994	7.161	33856616	7.144	269	7.161	213
													7.178	27667640	7.178	22794164	7.178	4051	7.178	3240		7.178	42609052	7.178	38645760	7.178	3137	7.178	2598		7.161	34237872	7.178	34815848	7.161	468	7.178	296
													7.195	28674636	7.195	23538408	7.195	3174	7.195	3396		7.195	44346864	7.195	39969336	7.195	3152	7.195	2974		7.178	35840652	7.195	36894680	7.178	362	7.195	178
													7.213	30426940	7.212	24512692	7.213	2963	7.212	3013		7.212	47209688	7.213	42823112	7.212	2626	7.213	1950		7.195	37372908	7.212	40914560	7.195	286	7.212	168
													7.23	31896080	7.229	26155936	7.23	2613	7.229	2725		7.229	51911684	7.23	46720776	7.229	2515	7.23	2169		7.212	40921012	7.229	45282900	7.212	123	7.229	260
													7.247	32999204	7.247	27433246	7.247	2623	7.247	2444		7.246	54859556	7.247	49833076	7.246	2548	7.247	2104		7.229	44906976	7.247	47208404	7.229	213	7.247	87
													7.264	33336978	7.264	27853798	7.264	2776	7.264	2246		7.264	57462200	7.264	51786108	7.264	2404	7.264	1887		7.247	48327036	7.264	48529936	7.247	224	7.264	230
													7.281	34047780	7.281	28203516	7.281	2317	7.281	2067		7.281	58881364	7.281	53403876	7.281	1624	7.281	2075		7.264	50498636	7.281	50267568	7.264	172	7.281	144
													7.298	34484792	7.298	28755324	7.298	2180	7.298	1611		7.298	60549696	7.298	55401708	7.298	1998	7.298	1881		7.281	50812808	7.298	50513128	7.281	86	7.298	73
													7.315	34806336	7.315	29157584	7.315	2200	7.315	2352		7.315	61370060	7.315	56688440	7.315	1777	7.315	1482		7.298	51620692	7.315	51431008	7.298	224	7.315	157
													7.333	35841200	7.332	30220780	7.333	1813	7.332	1731		7.332	62955856	7.333	59135384	7.332	1459	7.333	1359		7.315	52140960	7.332	53038580	7.315	108	7.332	171
													7.35	36640988	7.349	31477402	7.35	1641	7.349	1581		7.349	64336832	7.35	61468408	7.349	1604	7.35	1459		7.332	53936368	7.349	54191604	7.332	211	7.349	251
													7.367	37675408	7.367	32719444	7.367	1308	7.367	1289		7.366	66167280	7.367	63724536	7.366	1154	7.367	1304		7.35	55114784	7.367	55983024	7.35	333	7.367	288
													7.384	38519880	7.384	34284952	7.384	1699	7.384	1578		7.384	67834624	7.384	65681512	7.384	1166	7.384	1393		7.367	57097988	7.384	57706968	7.367	140	7.384	127
													7.401	39408876	7.401	35517176	7.401	1483	7.401	1261		7.401	69120160	7.401	67990448	7.401	1110	7.401	1156		7.384	57682048	7.401	58856428	7.384	194	7.401	405
													7.418	40102400	7.418	36694808	7.418	1320	7.418	1299		7.418	69510960	7.418	68689536	7.418	1087	7.418	944		7.401	59248912	7.418	59108408	7.401	192	7.418	219
													7.435	39568156	7.435	37627592	7.435	1475	7.435	1182		7.435	69085120	7.435	68250472	7.435	992	7.435	1023		7.418	59478932	7.435	58154184	7.418	207	7.435	562
													7.453	39517400	7.452	38065708	7.453	1237	7.452	1392		7.452	66766284	7.453	66004536	7.452	1379	7.453	1418		7.435	58859632	7.452	56219152	7.435	378	7.452	392
													7.47	39092904	7.469	38303184	7.47	1554	7.469	1692		7.469	63275724	7.47	62931684	7.469	976	7.47	1140		7.452	56475144	7.469	53449960	7.452	297	7.469	560
													7.498	38166196	7.498	39166112	7.498	1301	7.498	1610		7.498	57792616	7.498	56992576	7.498	1329	7.498	1356		7.47	52959540	7.498	48913688	7.47	595	7.498	435
													7.515	36670268	7.515	38163976	7.515	1109	7.515	1576		7.515	53516024	7.515	52307712	7.515	1186	7.515	881		7.498	47182764	7.515	44878056	7.498	623	7.515	445
													7.533	36354504	7.532	38251288	7.533	1307	7.532	1342		7.532	50458932	7.533	49890496	7.532	1194	7.533	1292		7.515	42400932	7.532	42087072	7.515	437	7.532	517
													7.55	36041680	7.549	38320680	7.55	1083	7.549	1360		7.549	48517208	7.55	48137764	7.549	1261	7.55	1192		7.532	39579356	7.55	40632692	7.532	510	7.55	361
													7.567	36239584	7.567	38659928	7.567	939	7.567	1072		7.567	47591116	7.567	47332052	7.567	1021	7.567	1294		7.55	37952192	7.567	40374952	7.55	462	7.567	570
													7.584	36678048	7.584	39124704	7.584	1253	7.584	1018		7.584	47740932	7.584	47390500	7.584	988	7.584	1106		7.567	37353880	7.584	40610448	7.567	580	7.584	848
													7.601	37248156	7.601	39772232	7.601	975	7.601	999		7.601	48554548	7.601	48046232	7.601	895	7.601	1485		7.584	37267712	7.601	40903340	7.584	278	7.601	726
													7.618	37902272	7.618	40116248	7.618	1104	7.618	1288		7.618	49364632	7.618	48179304	7.618	976	7.618	1059		7.601	38322108	7.618	41815924	7.601	582	7.618	430
													7.635	38304540	7.635	40722824	7.635	1112	7.635	1157		7.635	49884968	7.635	49207580	7.635	1161	7.635	952		7.618	38873516	7.635	42169564	7.618	448	7.635	710
													7.653	38644280	7.652	40848876	7.653	1025	7.652	1471		7.652	50205152	7.653	49076768	7.652	1015	7.653	1051		7.635	39554320	7.652	42867736	7.635	551	7.652	701
													7.67	38630112	7.669	40748368	7.67	887	7.669	1334		7.669	50262968	7.67	48914588	7.669	1224	7.67	1202		7.652	40318612	7.67	42826648	7.652	461	7.67	640
													7.687	39179564	7.687	40608532	7.687	977	7.687	1266		7.687	49767104	7.687	48884368	7.687	1047	7.687	1135		7.67	40402228	7.687	42899196	7.67	405	7.687	453
													7.704	39365640	7.704	40343640	7.704	851	7.704	1258		7.704	49589608	7.704	48679472	7.704	994	7.704	1117		7.687	40590040	7.704	42476524	7.687	358	7.704	625
													7.721	40465968	7.721	40448016	7.721	968	7.721	1051		7.721	49211368	7.721	48155616	7.721	1133	7.721	655		7.704	40198324	7.721	41988132	7.704	345	7.721	659
													7.738	41321560	7.738	40501476	7.738	908	7.738	928		7.738	49844008	7.738	48176560	7.738	847	7.738	1204		7.721	39796388	7.738	41713144	7.721	655	7.738	741
													7.755	42588448	7.755	40402720	7.755	894	7.755	1251		7.755	50425944	7.755	48776564	7.755	784	7.755	887		7.738	39891804	7.755	41063700	7.738	387	7.755	300
													7.773	43299116	7.772	40815520	7.773	651	7.772	786		7.772	51279756	7.773	49283240	7.772	834	7.773	927		7.755	39550968	7.772	40373660	7.755	381	7.772	498
													7.79	45264104	7.789	41324580	7.79	682	7.789	1193		7.789	51960188	7.79	49713744	7.789	700	7.79	483		7.772	39015552	7.79	39843744	7.772	514	7.79	367
													7.807	47465656	7.807	42219840	7.807	564	7.807	911		7.807	53695976	7.807	50556660	7.807	524	7.807	580		7.79	38329856	7.807	39572668	7.79	147	7.807	444
													7.824	49771440	7.824	43653784	7.824	443	7.824	768		7.824	55266172	7.824	51724312	7.824	355	7.824	487		7.807	38376680	7.824	39267320	7.807	419	7.824	586
													7.841	52784176	7.841	58776128	7.841	618	7.841	500		7.841	62272480	7.841	59327556	7.841	521	7.841	484		7.824	38065712	7.841	40106396	7.824	263	7.841	228
													7.858	61009916	7.858	88338224	7.858	379	7.858	291		7.858	95113360	7.858	91769952	7.858	422	7.858	327		7.841	39656328	7.858	47864992	7.841	182	7.858	335
													7.875	87228824	7.875	104089776	7.875	356	7.875	206		7.875	121326040	7.875	113978432	7.875	405	7.875	255		7.858	48832392	7.875	56599324	7.858	155	7.875	139
													7.893	107000000	7.892	112028176	7.893	270	7.892	180		7.892	138015456	7.893	127073856	7.892	215	7.893	221		7.875	57552620	7.892	61240952	7.875	177	7.892	100
													7.91	120000000	7.909	114242920	7.91	304	7.909	254		7.909	145117872	7.91	133280984	7.909	370	7.91	225		7.892	62676436	7.91	64180560	7.892	192	7.91	245
													7.927	129000000	7.927	115969976	7.927	374	7.927	242		7.927	146386048	7.927	133763192	7.927	293	7.927	203		7.91	65871316	7.927	64824672	7.91	215	7.927	94
													7.944	132000000	7.944	115058592	7.944	480	7.944	294		7.944	145862640	7.944	133423360	7.944	199	7.944	266		7.927	66933692	7.944	64632784	7.927	227	7.944	283
													7.961	131000000	7.961	110766032	7.961	496	7.961	311		7.961	141009632	7.961	128642792	7.961	273	7.961	433		7.944	66321776	7.961	62888180	7.944	302	7.961	233
													7.978	125000000	7.978	105742112	7.978	339	7.978	292		7.978	133892832	7.978	122894568	7.978	277	7.978	301		7.961	64086892	7.978	58585300	7.961	219	7.978	226
													7.995	116000000	7.995	98626560	7.995	337	7.995	308		7.995	122598128	7.995	115386192	7.995	489	7.995	208		7.978	60004752	7.996	54620804	7.978	249	7.996	233
													8.013	106000000	8.013	90534264	8.013	307	8.013	304		8.013	111635736	8.013	105547688	8.013	199	8.013	283		7.995	55293672	8.013	49599096	7.995	213	8.013	167
													8.03	95494504	8.03	81525400	8.03	278	8.03	317		8.03	99861120	8.03	96815312	8.03	311	8.03	178		8.012	50400096	8.03	44937668	8.012	189	8.03	125
													8.047	87579904	8.047	73427800	8.047	168	8.047	551		8.047	89884352	8.047	87869888	8.047	245	8.047	248		8.03	45967372	8.047	41451344	8.03	173	8.047	195
													8.064	80548992	8.064	65799936	8.064	204	8.064	256		8.064	81915288	8.064	78740016	8.064	267	8.064	194		8.047	42112432	8.064	38412024	8.047	277	8.064	73
													8.081	75522120	8.081	59734348	8.081	276	8.081	475		8.081	73876656	8.081	71612840	8.081	337	8.081	200		8.064	38720480	8.081	36217108	8.064	167	8.081	132
													8.098	72342176	8.098	54913120	8.098	191	8.098	472		8.098	68004184	8.098	65053308	8.098	245	8.098	257		8.081	36838740	8.098	34699656	8.081	56	8.098	158
													8.115	70806080	8.115	50666916	8.115	262	8.115	307		8.115	62875200	8.115	59517040	8.115	309	8.115	267		8.098	34877376	8.116	33274774	8.098	324	8.116	135
													8.133	69914000	8.133	47691448	8.133	196	8.133	348		8.133	58721056	8.133	55346852	8.133	246	8.133	245		8.115	33289598	8.133	32455044	8.115	73	8.133	143
													8.15	68700424	8.15	45110832	8.15	223	8.15	255		8.15	55945744	8.15	51906620	8.15	235	8.15	336		8.132	32386516	8.15	31200540	8.132	89	8.15	179
													8.167	68265672	8.167	42887396	8.167	454	8.167	243		8.167	52305536	8.167	48712748	8.167	192	8.167	372		8.15	31268268	8.167	30347338	8.15	141	8.167	206
													8.184	67795856	8.184	40349168	8.184	183	8.184	303		8.184	49622132	8.184	45532960	8.184	302	8.184	346		8.167	30496928	8.184	29590550	8.167	62	8.184	211
													8.201	68567800	8.201	38711684	8.201	451	8.201	382		8.201	46818912	8.201	43008572	8.201	226	8.201	266		8.184	29641396	8.201	28682272	8.184	113	8.201	146
													8.218	69036432	8.218	36827700	8.218	173	8.218	275		8.218	45204516	8.218	41281764	8.218	147	8.218	325		8.201	28940920	8.218	27885600	8.201	105	8.218	197
													8.247	72287328	8.247	36309700	8.247	314	8.247	326		8.247	44078088	8.247	39902188	8.247	298	8.247	206		8.218	28486512	8.247	27604518	8.218	195	8.247	78
													8.264	74429040	8.264	35753924	8.264	253	8.264	209		8.264	43046232	8.264	39076700	8.264	186	8.264	337		8.247	28268250	8.264	26903612	8.247	87	8.264	146
													8.281	74753176	8.281	35378856	8.281	122	8.281	170		8.281	42721500	8.281	38847660	8.281	93	8.281	175		8.264	27651004	8.281	26896172	8.264	137	8.281	126
													8.299	76160800	8.298	34933848	8.299	237	8.298	255		8.298	41707360	8.298	38139424	8.298	306	8.298	136		8.281	27411510	8.298	26588654	8.281	101	8.298	54
													8.316	78113904	8.315	34067736	8.316	121	8.315	325		8.315	41142960	8.315	37452620	8.315	395	8.315	143		8.298	27285764	8.316	26720408	8.298	40	8.316	86
													8.333	79690000	8.333	33982600	8.333	106	8.333	179		8.333	40012452	8.333	36362640	8.333	214	8.333	183		8.315	27338076	8.333	26799142	8.315	143	8.333	123
													8.35	82058888	8.35	33428258	8.35	245	8.35	264		8.35	39768888	8.35	36059456	8.35	316	8.35	405		8.333	27726496	8.35	27225672	8.333	106	8.35	108
													8.367	84411544	8.367	33497544	8.367	150	8.367	203		8.367	39795652	8.367	35914624	8.367	227	8.367	143		8.35	27938674	8.367	27368488	8.35	109	8.367	156
													8.384	85127608	8.384	33762480	8.384	117	8.384	270		8.384	39337436	8.384	35836256	8.384	212	8.384	303		8.367	28330656	8.384	28058928	8.367	162	8.384	181
													8.401	85164864	8.401	33914316	8.401	157	8.401	269		8.401	39824440	8.401	35723308	8.401	153	8.401	149		8.384	29402376	8.401	28965620	8.384	120	8.401	112
													8.419	85001376	8.418	34048416	8.419	94	8.418	228		8.418	40011472	8.418	35420956	8.418	169	8.418	190		8.401	30681638	8.418	29991892	8.401	153	8.418	52
													8.436	84729360	8.435	33741440	8.436	180	8.435	246		8.435	39769212	8.435	35678012	8.435	215	8.435	207		8.418	31359308	8.436	30141168	8.418	113	8.436	80
													8.453	83484944	8.453	33339304	8.453	177	8.453	182		8.453	39714008	8.453	35470176	8.453	188	8.453	268		8.435	31917952	8.453	30626460	8.435	122	8.453	84
													8.47	83413008	8.47	33127732	8.47	186	8.47	198		8.47	39395732	8.47	34895316	8.47	263	8.47	431		8.453	32139024	8.47	30336372	8.453	233	8.47	139
													8.487	83020592	8.487	32541792	8.487	283	8.487	285		8.487	39049828	8.487	35157660	8.487	176	8.487	270		8.47	31935840	8.487	30044096	8.47	92	8.487	114
													8.504	83253752	8.504	32443608	8.504	170	8.504	269		8.504	38745216	8.504	34751020	8.504	262	8.504	175		8.487	31523386	8.504	29777386	8.487	96	8.504	94
													8.521	83411968	8.521	32168896	8.521	195	8.521	339		8.521	38466184	8.521	34514428	8.521	371	8.521	184		8.504	30999240	8.521	29947736	8.504	102	8.521	66
													8.539	83638960	8.538	32406652	8.539	124	8.538	303		8.538	38210408	8.538	33972864	8.538	282	8.538	334		8.521	31291152	8.538	29848656	8.521	139	8.538	31
													8.556	83687648	8.555	32006952	8.556	279	8.555	159		8.555	38293876	8.555	33735468	8.555	254	8.555	274		8.538	31351684	8.556	29930084	8.538	100	8.556	128
													8.573	83623224	8.573	32149596	8.573	222	8.573	217		8.573	37823792	8.573	33676588	8.573	139	8.573	140		8.555	31470442	8.573	30261920	8.555	65	8.573	234
													8.59	84229664	8.59	31881402	8.59	192	8.59	288		8.59	38179464	8.59	34014224	8.59	190	8.59	109		8.573	31414040	8.59	30396048	8.573	99	8.59	149
													8.607	84285856	8.607	31847332	8.607	196	8.607	141		8.607	38319040	8.607	33777932	8.607	376	8.607	139		8.59	31707156	8.607	30554136	8.59	130	8.607	54
													8.624	84267832	8.624	31556660	8.624	193	8.624	375		8.624	37802160	8.624	33725704	8.624	159	8.624	386		8.607	31724216	8.624	30251004	8.607	183	8.624	151
													8.641	83799800	8.641	31238072	8.641	270	8.641	192		8.641	36917636	8.641	33545424	8.641	380	8.641	220		8.624	31836022	8.641	30535364	8.624	96	8.641	145
													8.659	83895560	8.658	31226868	8.659	305	8.658	414		8.658	35918756	8.658	33503546	8.658	351	8.658	295		8.641	31626448	8.658	30544384	8.641	228	8.658	66
													8.676	83848328	8.675	31439284	8.676	155	8.675	381		8.675	35235132	8.675	33630976	8.675	187	8.675	381		8.658	31640094	8.675	30205736	8.658	119	8.675	68
													8.693	84102968	8.693	31290432	8.693	76	8.693	372		8.693	34762340	8.693	33376004	8.693	240	8.693	244		8.675	31678526	8.693	30282528	8.675	118	8.693	117
													8.71	83981336	8.71	31224234	8.71	298	8.71	329		8.71	35128144	8.71	33204380	8.71	227	8.71	313		8.693	31806428	8.71	30081060	8.693	123	8.71	91
													8.727	83675024	8.727	31018552	8.727	166	8.727	452		8.727	35808028	8.727	32835968	8.727	322	8.727	168		8.71	31108196	8.727	30180808	8.71	208	8.727	103
													8.744	84060192	8.744	30796016	8.744	78	8.744	224		8.744	36263332	8.744	32214294	8.744	321	8.744	402		8.727	31682632	8.744	29882310	8.727	86	8.744	81
													8.762	83925144	8.761	30874972	8.762	191	8.761	256		8.761	36321828	8.761	32191480	8.761	253	8.761	336		8.744	31521256	8.761	29864372	8.744	111	8.761	158
													8.779	84255696	8.778	30632988	8.779	48	8.778	314		8.778	36379004	8.778	32070144	8.778	314	8.778	285		8.761	31788388	8.778	30088258	8.761	86	8.778	139
													8.796	84017176	8.796	30541498	8.796	81	8.796	173		8.795	36387124	8.795	32261692	8.795	336	8.795	246		8.778	31621768	8.795	30162470	8.778	236	8.795	55
													8.813	84315160	8.813	30623916	8.813	150	8.813	352		8.813	36532488	8.813	31932168	8.813	225	8.813	229		8.796	31818732	8.813	30496906	8.796	74	8.813	60
													8.83	84083792	8.83	30704002	8.83	69	8.83	356		8.83	36581592	8.83	32052398	8.83	191	8.83	224		8.813	31929428	8.83	30768136	8.813	336	8.83	57
													8.847	84621328	8.847	30833208	8.847	63	8.847	394		8.847	37261264	8.847	32691592	8.847	278	8.847	377		8.83	32037084	8.847	31213190	8.83	133	8.847	171
													8.864	84907832	8.864	31997868	8.864	56	8.864	205		8.864	40892724	8.864	34965684	8.864	225	8.864	215		8.847	32608646	8.864	32714308	8.847	182	8.864	70
													8.882	85446592	8.881	33390988	8.882	34	8.881	278		8.881	45283672	8.881	38608796	8.881	223	8.881	265		8.864	34584728	8.881	35357824	8.864	154	8.881	56
													8.899	86111552	8.898	34156632	8.899	172	8.898	249		8.898	48965204	8.898	41628056	8.898	277	8.898	158		8.881	37074500	8.898	37532152	8.881	173	8.898	96
													8.916	86027616	8.916	34038460	8.916	100	8.916	321		8.915	50259084	8.915	43807276	8.915	238	8.915	96		8.898	39773800	8.915	39694752	8.898	179	8.915	27
													8.933	85483232	8.933	34102908	8.933	147	8.933	123		8.933	49539168	8.933	45016632	8.933	140	8.933	159		8.916	42177776	8.933	41076136	8.916	41	8.933	56
													8.95	84484632	8.95	33326300	8.95	57	8.95	252		8.95	47425400	8.95	44429136	8.95	236	8.95	134		8.933	42794400	8.95	41413160	8.933	117	8.95	80
													8.967	83679520	8.967	32652968	8.967	191	8.967	141		8.967	44646288	8.967	43555700	8.967	238	8.967	178		8.95	42704504	8.967	40903880	8.95	92	8.967	67
													8.996	84407624	8.996	32484412	8.996	42	8.996	267		8.995	41986512	8.995	41947164	8.995	148	8.995	208		8.967	40880432	8.996	39054892	8.967	100	8.996	49
													9.013	83594456	9.013	31353672	9.013	75	9.013	323		9.013	39847392	9.013	38481196	9.013	195	9.013	193		8.996	38574052	9.013	36553032	8.996	74	9.013	81
													9.03	83383712	9.03	30923628	9.03	73	9.03	172		9.03	39079008	9.03	37014508	9.03	131	9.03	44		9.013	36621216	9.03	34809316	9.013	96	9.03	176
													9.047	83659896	9.047	31107992	9.047	46	9.047	182		9.047	38010060	9.047	35777112	9.047	199	9.047	135		9.03	35082488	9.047	33980828	9.03	134	9.047	86
													9.064	83477048	9.064	31147880	9.064	39	9.064	65		9.064	37610296	9.064	34819420	9.064	203	9.064	260		9.047	34232440	9.064	32882896	9.047	63	9.064	202
													9.082	83141072	9.081	30810556	9.082	121	9.081	223		9.081	37196912	9.081	34034264	9.081	170	9.081	265		9.064	33784396	9.081	32594304	9.064	51	9.081	37
													9.099	82856968	9.098	30745976	9.099	69	9.098	205		9.098	36902372	9.098	33398408	9.098	306	9.098	189		9.081	32900648	9.098	32055000	9.081	255	9.098	68
													9.116	82607808	9.116	30413988	9.116	31	9.116	149		9.115	36689984	9.115	32931082	9.115	268	9.115	92		9.098	32408028	9.116	31832976	9.098	120	9.116	134
													9.133	81769648	9.133	30211618	9.133	28	9.133	204		9.133	36147256	9.133	32636630	9.133	83	9.133	140		9.116	32377144	9.133	31406284	9.116	61	9.133	61
													9.15	81480632	9.15	30307744	9.15	86	9.15	155		9.15	36071268	9.15	32212060	9.15	274	9.15	164		9.133	32087978	9.15	30921292	9.133	111	9.15	47
													9.167	81472648	9.167	30289930	9.167	27	9.167	125		9.167	35689244	9.167	32125248	9.167	215	9.167	114		9.15	31906312	9.167	30745396	9.15	64	9.167	105
													9.184	80938288	9.184	29930956	9.184	122	9.184	134		9.184	35734968	9.184	31771314	9.184	209	9.184	132		9.167	31850720	9.184	30519276	9.167	28	9.184	130
													9.202	80902656	9.201	30080400	9.202	77	9.201	194		9.201	35611880	9.201	31646488	9.201	140	9.201	208		9.184	31825614	9.201	30619536	9.184	188	9.201	197
													9.219	80750976	9.218	30110794	9.219	85	9.218	153		9.218	35225416	9.218	31514728	9.218	91	9.218	47		9.201	31894028	9.218	30372692	9.201	246	9.218	103
													9.236	80810672	9.236	30196046	9.236	47	9.236	108		9.235	35245456	9.235	31589672	9.235	203	9.235	125		9.218	31601078	9.236	30164716	9.218	175	9.236	159
													9.253	80906832	9.253	30013404	9.253	63	9.253	173		9.253	35253348	9.253	31563612	9.253	125	9.253	208		9.236	31656846	9.253	30422912	9.236	129	9.253	139
													9.27	80993312	9.27	30216508	9.27	1	9.27	190		9.27	35119092	9.27	31306596	9.27	153	9.27	149		9.253	31307132	9.27	30282948	9.253	29	9.27	38
													9.287	80705024	9.287	30093344	9.287	4	9.287	280		9.287	34991380	9.287	30905372	9.287	149	9.287	66		9.27	31471476	9.287	30432856	9.27	258	9.287	101
													9.304	80922112	9.304	29964064	9.304	50	9.304	158		9.304	35284688	9.304	31278352	9.304	183	9.304	114		9.287	31037584	9.304	30364820	9.287	88	9.304	102
													9.322	80675720	9.321	30270276	9.322	56	9.321	189		9.321	35055444	9.321	30952512	9.321	221	9.321	117		9.304	30976096	9.321	29610492	9.304	122	9.321	49
													9.339	80209480	9.338	30015510	9.339	213	9.338	40		9.338	35147068	9.338	30791288	9.338	140	9.338	44		9.321	31174572	9.338	29702986	9.321	67	9.338	121
													9.356	80131248	9.356	29853372	9.356	15	9.356	140		9.355	35255400	9.355	30601600	9.355	147	9.355	304		9.338	30768840	9.356	29624176	9.338	43	9.356	70
													9.373	79778800	9.373	29963548	9.373	76	9.373	93		9.373	34726408	9.373	30769202	9.373	147	9.373	131		9.356	31058514	9.373	29736412	9.356	133	9.373	176
													9.39	79722688	9.39	29745992	9.39	75	9.39	134		9.39	34649400	9.39	30870124	9.39	140	9.39	87		9.373	31053920	9.39	29791668	9.373	52	9.39	75
													9.407	79715600	9.407	29776272	9.407	100	9.407	120		9.407	34497832	9.407	30513448	9.407	156	9.407	20		9.39	30966760	9.407	29727986	9.39	59	9.407	59
													9.424	80100576	9.424	29779360	9.424	21	9.424	146		9.424	34619380	9.424	30535242	9.424	123	9.424	245		9.407	30929052	9.424	29406588	9.407	47	9.424	56
													9.442	79602520	9.441	29621724	9.442	55	9.441	150		9.441	34149068	9.441	30489332	9.441	101	9.441	64		9.424	30643918	9.441	29455190	9.424	148	9.441	135
													9.459	79642288	9.458	29288852	9.459	46	9.458	132		9.458	33961640	9.458	30348712	9.458	109	9.458	76		9.441	30729288	9.458	29324572	9.441	45	9.458	180
													9.476	79774360	9.476	29635156	9.476	46	9.476	31		9.475	33844376	9.475	30300628	9.475	154	9.475	39		9.458	30298228	9.476	29305548	9.458	97	9.476	91
													9.493	79580960	9.493	29147476	9.493	86	9.493	171		9.493	33610076	9.493	30179586	9.493	132	9.493	197		9.476	30569104	9.493	29344044	9.476	147	9.493	185
													9.51	79375712	9.51	29171306	9.51	70	9.51	120		9.51	33593136	9.51	29952980	9.51	164	9.51	235		9.493	30265962	9.51	29083788	9.493	74	9.51	64
													9.527	79619096	9.527	28903226	9.527	45	9.527	110		9.527	33499692	9.527	29849398	9.527	62	9.527	160		9.51	30727574	9.527	28846980	9.51	76	9.527	77
													9.544	79588128	9.544	28870190	9.544	167	9.544	125		9.544	33350508	9.544	30139980	9.544	68	9.544	29		9.527	30281204	9.544	28629984	9.527	100	9.544	242
													9.562	79096928	9.561	28993048	9.562	126	9.561	68		9.561	33447968	9.561	30129980	9.561	95	9.561	73		9.544	30260738	9.561	28738912	9.544	69	9.561	242
													9.579	78971920	9.578	28966860	9.579	154	9.578	373		9.578	33182964	9.578	29800646	9.578	74	9.578	63		9.561	30181858	9.578	28752728	9.561	100	9.578	61
													9.596	78966696	9.596	28696964	9.596	32	9.596	77		9.595	32954510	9.595	29634780	9.595	61	9.595	105		9.578	30415986	9.596	28865702	9.578	175	9.596	90
													9.613	78350640	9.613	28578988	9.613	36	9.613	144		9.613	33116712	9.613	29715764	9.613	134	9.613	116		9.596	30161662	9.613	28662042	9.596	136	9.613	107
													9.63	78156616	9.63	28505266	9.63	135	9.63	66		9.63	32802132	9.63	29587152	9.63	75	9.63	25		9.613	30138740	9.63	28855832	9.613	58	9.63	56
													9.647	78313928	9.647	28334524	9.647	107	9.647	84		9.647	32743048	9.647	29365416	9.647	62	9.647	144		9.63	30030896	9.647	28858704	9.63	89	9.647	29
													9.664	78174872	9.664	28646958	9.664	74	9.664	30		9.664	32892540	9.664	29309054	9.664	160	9.664	146		9.647	30094484	9.664	28723132	9.647	210	9.664	103
													9.682	78004008	9.681	28438612	9.682	57	9.681	126		9.681	32837250	9.681	29284946	9.681	168	9.681	89		9.664	30067152	9.681	28826564	9.664	166	9.681	91
													9.699	77692136	9.698	28517716	9.699	34	9.698	183		9.698	32458972	9.698	29257776	9.698	263	9.698	51		9.681	29914848	9.698	28636750	9.681	95	9.698	98
													9.716	77343056	9.716	28621420	9.716	52	9.716	38		9.715	32468996	9.715	29349852	9.715	157	9.715	201		9.698	29716774	9.716	28682080	9.698	147	9.716	117
													9.744	78480648	9.744	29111858	9.744	69	9.744	187		9.744	33482464	9.744	29945714	9.744	138	9.744	87		9.716	29856222	9.744	29099708	9.716	87	9.744	77
													9.762	77300008	9.761	28633608	9.762	79	9.761	248		9.761	32862040	9.761	29230428	9.761	48	9.761	44		9.744	30415934	9.761	28625334	9.744	55	9.761	69
													9.779	77241416	9.778	28650786	9.779	106	9.778	104		9.778	32768882	9.778	29364380	9.778	110	9.778	90		9.761	29678286	9.779	28251484	9.761	83	9.779	90
													9.796	77212208	9.796	28517052	9.796	67	9.796	144		9.795	32496662	9.795	29282172	9.795	51	9.795	48		9.778	29928316	9.796	28385194	9.778	136	9.796	38
													9.813	76738064	9.813	28407092	9.813	30	9.813	118		9.813	32774094	9.813	28917910	9.813	130	9.813	88		9.796	30004144	9.813	28616778	9.796	95	9.813	108
													9.83	76600392	9.83	28431172	9.83	81	9.83	77		9.83	32611364	9.83	28981906	9.83	160	9.83	94		9.813	29876112	9.83	28212172	9.813	133	9.83	58
													9.847	76263448	9.847	28317912	9.847	44	9.847	77		9.847	32824862	9.847	28942992	9.847	138	9.847	138		9.83	29984512	9.847	28220728	9.83	72	9.847	72
													9.864	75827472	9.864	28546840	9.864	40	9.864	138		9.864	32478966	9.864	29132292	9.864	85	9.864	87		9.847	29881484	9.864	28198424	9.847	150	9.864	65
													9.882	75943984	9.881	28439156	9.882	34	9.881	229		9.881	32947608	9.881	29231000	9.881	145	9.881	103		9.864	30002044	9.881	28176234	9.864	202	9.881	238
													9.899	75629392	9.898	28473390	9.899	47	9.898	108		9.898	32792632	9.898	29444064	9.898	105	9.898	45		9.881	30103394	9.899	28280224	9.881	78	9.899	131
													9.916	75610872	9.916	28323048	9.916	204	9.916	129		9.915	32978116	9.915	29268958	9.915	121	9.915	142		9.898	30164130	9.916	28436832	9.898	87	9.916	53
													9.933	75842600	9.933	28478836	9.933	47	9.933	86		9.933	32855724	9.933	29243230	9.933	133	9.933	114		9.916	30261220	9.933	28401456	9.916	84	9.933	92
													9.95	76067232	9.95	28508920	9.95	17	9.95	89		9.95	32600584	9.95	28903964	9.95	79	9.95	201		9.933	29945010	9.95	28257440	9.933	151	9.95	72
													9.967	76580656	9.967	28465838	9.967	200	9.967	51		9.967	32563044	9.967	29013816	9.967	157	9.967	45		9.95	29714356	9.967	28112896	9.95	56	9.967	106
													9.984	76528512	9.984	28464580	9.984	93	9.984	89		9.984	32629588	9.984	28797866	9.984	81	9.984	65		9.967	29705224	9.984	28146880	9.967	87	9.984	152
													10.002	76388848	10.001	28359564	10.002	71	10.001	94		10.001	32404198	10.001	28669972	10.001	90	10.001	118		9.984	29827692	10.001	28128036	9.984	174	10.001	72
													10.019	77032496	10.018	28371484	10.019	27	10.018	97		10.018	32641106	10.018	28779892	10.018	88	10.018	85		10.001	29975024	10.019	28342156	10.001	119	10.019	59
													10.036	76352024	10.036	28339114	10.036	92	10.036	101		10.035	32601840	10.035	29014506	10.035	207	10.035	198		10.018	29832552	10.036	28055820	10.018	110	10.036	69
													10.053	76430000	10.053	28287204	10.053	67	10.053	295		10.053	32356274	10.053	28784654	10.053	215	10.053	51		10.036	29922052	10.053	27878114	10.036	161	10.053	26
													10.07	75744920	10.07	28463078	10.07	19	10.07	110		10.07	32477868	10.07	28914996	10.07	149	10.07	105		10.053	29648878	10.07	28148272	10.053	54	10.07	31
													10.087	75957096	10.087	28349176	10.087	65	10.087	88		10.087	32350248	10.087	28736660	10.087	184	10.087	142		10.07	29566488	10.087	28219336	10.07	145	10.087	83
													10.104	75634432	10.104	28381600	10.104	58	10.104	118		10.104	32411758	10.104	29061406	10.104	117	10.104	70		10.087	29613672	10.104	28222144	10.087	41	10.104	83
													10.122	75287672	10.121	28402508	10.122	85	10.121	133		10.121	32493418	10.121	28865968	10.121	122	10.121	109		10.104	29762012	10.121	28146168	10.104	55	10.121	53
													10.139	75227824	10.138	28295108	10.139	41	10.138	74		10.138	32558338	10.138	28957220	10.138	147	10.138	66		10.121	29869246	10.139	28125084	10.121	99	10.139	85
													10.156	75558928	10.156	28184118	10.156	87	10.156	39		10.156	32394326	10.155	28753676	10.156	100	10.155	56		10.138	30119740	10.156	28407372	10.138	58	10.156	69
													10.173	74901392	10.173	28335228	10.173	27	10.173	110		10.173	32419328	10.173	28651916	10.173	56	10.173	100		10.156	30038442	10.173	28394812	10.156	109	10.173	52
													10.19	75344336	10.19	28266574	10.19	28	10.19	36		10.19	32197672	10.19	28775456	10.19	120	10.19	66		10.173	29959072	10.19	28366204	10.173	99	10.19	46
													10.207	74866896	10.207	28564992	10.207	78	10.207	71		10.207	32507416	10.207	29056572	10.207	203	10.207	187		10.19	29857070	10.207	28620268	10.19	59	10.207	96
													10.224	75141600	10.224	28966516	10.224	61	10.224	72		10.224	33095616	10.224	29291924	10.224	167	10.224	75		10.207	29947484	10.224	29294108	10.207	88	10.224	202
													10.242	75123304	10.241	29636920	10.242	161	10.241	41		10.241	33836484	10.241	29907884	10.241	198	10.241	73		10.224	30676322	10.241	29935546	10.224	68	10.241	76
													10.259	74793184	10.258	30101904	10.259	26	10.258	169		10.258	34270936	10.258	30800636	10.258	256	10.258	83		10.241	31576760	10.259	30424366	10.241	157	10.259	70
													10.276	75063216	10.276	30218306	10.276	78	10.276	102		10.276	34179976	10.275	30693176	10.276	103	10.275	89		10.258	32016044	10.276	30402630	10.258	64	10.276	53
													10.293	74821640	10.293	29743256	10.293	24	10.293	36		10.293	33981180	10.293	30781584	10.293	54	10.293	37		10.276	31951648	10.293	30433144	10.276	92	10.293	163
													10.31	74602264	10.31	29403554	10.31	68	10.31	53		10.31	33723724	10.31	30323988	10.31	86	10.31	74		10.293	31980158	10.31	29887586	10.293	97	10.31	51
													10.327	74220248	10.327	29264944	10.327	118	10.327	98		10.327	33636348	10.327	29856620	10.327	94	10.327	98		10.31	31411868	10.327	29688290	10.31	141	10.327	64
													10.344	73837976	10.344	29044800	10.344	110	10.344	78		10.344	33331700	10.344	29617720	10.344	227	10.344	107		10.327	31062864	10.344	29222170	10.327	128	10.344	66
													10.362	73762184	10.361	28884416	10.362	126	10.361	128		10.361	33124904	10.361	29248340	10.361	40	10.361	55		10.344	30903932	10.361	29099324	10.344	253	10.361	70
													10.379	73387992	10.378	28989072	10.379	97	10.378	116		10.378	33092384	10.378	29575610	10.378	136	10.378	66		10.361	30763092	10.379	29059086	10.361	55	10.379	74
													10.396	73284280	10.396	28931212	10.396	52	10.396	34		10.396	33102116	10.395	29660936	10.396	68	10.395	25		10.378	30793024	10.396	29081274	10.378	154	10.396	156
													10.413	73115296	10.413	28802034	10.413	59	10.413	54		10.413	33226536	10.413	29647096	10.413	124	10.413	45		10.396	30617492	10.413	29193066	10.396	130	10.413	68
													10.43	73429760	10.43	29150418	10.43	45	10.43	129		10.43	33263344	10.43	29654128	10.43	79	10.43	65		10.413	30728600	10.43	28847848	10.413	115	10.43	54
													10.447	73150496	10.447	29334434	10.447	42	10.447	93		10.447	33528562	10.447	30110200	10.447	163	10.447	91		10.43	30913384	10.447	29101048	10.43	77	10.447	33
													10.464	73129344	10.464	29595310	10.464	36	10.464	123		10.464	33213048	10.464	30189434	10.464	207	10.464	49		10.447	31039944	10.464	29528638	10.447	60	10.464	114
													10.493	73905584	10.493	30689944	10.493	90	10.493	93		10.493	34597344	10.493	31088160	10.493	147	10.493	90		10.464	31561908	10.493	30550592	10.464	177	10.493	63
													10.51	73041824	10.51	30221858	10.51	105	10.51	102		10.51	34073352	10.51	30629824	10.51	352	10.51	42		10.493	32520612	10.51	30251648	10.493	57	10.51	25
													10.527	72647832	10.527	29942084	10.527	33	10.527	50		10.527	34134392	10.527	30801750	10.527	51	10.527	73		10.51	32151636	10.527	30058444	10.51	101	10.527	48
													10.544	72645184	10.544	30453840	10.544	54	10.544	146		10.544	34362160	10.544	30860972	10.544	271	10.544	195		10.527	32398268	10.544	30497140	10.527	20	10.544	96
													10.562	72186792	10.561	30521232	10.562	19	10.561	56		10.561	34540504	10.561	30917412	10.561	82	10.561	63		10.544	32225658	10.561	30546126	10.544	77	10.561	106
													10.579	72347408	10.578	30682458	10.579	32	10.578	113		10.578	34535864	10.578	30792604	10.578	62	10.578	65		10.561	32649070	10.579	30665388	10.561	55	10.579	123
													10.596	72050568	10.596	30820616	10.596	75	10.596	94		10.596	34816680	10.595	31359734	10.596	212	10.595	85		10.578	32733460	10.596	30981192	10.578	195	10.596	131
													10.613	71874480	10.613	31334780	10.613	35	10.613	32		10.613	35184384	10.613	31835388	10.613	81	10.613	115		10.596	32997556	10.613	31140172	10.596	118	10.613	55
													10.63	71424128	10.63	31628338	10.63	22	10.63	41		10.63	35735136	10.63	31803182	10.63	201	10.63	26		10.613	33309992	10.63	31594560	10.613	189	10.63	95
													10.647	71541528	10.647	32131624	10.647	106	10.647	135		10.647	35855304	10.647	32212974	10.647	90	10.647	57		10.63	33252228	10.647	31945812	10.63	45	10.647	33
													10.664	71165272	10.664	32726020	10.664	152	10.664	146		10.664	36936468	10.664	32907638	10.664	49	10.664	77		10.647	33773764	10.664	32662900	10.647	67	10.664	32
													10.682	71363704	10.681	34092584	10.682	104	10.681	112		10.681	37832272	10.681	33655348	10.681	100	10.681	89		10.664	34525440	10.681	33886232	10.664	89	10.681	40
													10.699	71089240	10.699	35803008	10.699	40	10.699	131		10.698	39304704	10.698	35468656	10.698	83	10.698	32		10.681	35537304	10.699	35615552	10.681	15	10.699	119
													10.716	71165928	10.716	37136624	10.716	75	10.716	56		10.716	40935248	10.715	36811688	10.716	42	10.715	56		10.698	36979904	10.716	37272596	10.698	46	10.716	65
													10.733	71103424	10.733	39140080	10.733	21	10.733	77		10.733	42936964	10.733	38816528	10.733	69	10.733	73		10.716	39091680	10.733	39217824	10.716	107	10.733	16
													10.75	70993296	10.75	40777128	10.75	67	10.75	19		10.75	44706364	10.75	40496532	10.75	130	10.75	58		10.733	41050000	10.75	41019320	10.733	116	10.75	197
													10.767	71459672	10.767	42189388	10.767	16	10.767	56		10.767	46233932	10.767	42090376	10.767	59	10.767	159		10.75	43156124	10.767	42359968	10.75	125	10.767	29
													10.784	71063160	10.784	43602256	10.784	17	10.784	85		10.784	47375652	10.784	42966176	10.784	141	10.784	63		10.767	44596120	10.784	43542064	10.767	101	10.784	50
													10.802	71296288	10.802	44689700	10.802	58	10.802	28		10.801	48559040	10.801	44350880	10.801	53	10.801	41		10.784	45890164	10.802	44343264	10.784	60	10.802	131
													10.819	71227152	10.819	45376260	10.819	37	10.819	67		10.818	49395156	10.818	45242832	10.818	69	10.818	59		10.801	46850552	10.819	45284840	10.801	61	10.819	36
													10.836	70509536	10.836	45862292	10.836	19	10.836	55		10.836	50320600	10.835	45718444	10.836	76	10.835	67		10.818	47653568	10.836	45935012	10.818	75	10.836	45
													10.853	70527936	10.853	46222896	10.853	64	10.853	149		10.853	50351896	10.853	45933052	10.853	45	10.853	122		10.836	48501848	10.853	46231148	10.836	49	10.853	69
													10.87	70529312	10.87	46521048	10.87	24	10.87	48		10.87	50803052	10.87	46501004	10.87	97	10.87	50		10.853	48846060	10.87	46387144	10.853	104	10.87	20
													10.887	70624416	10.887	46690084	10.887	61	10.887	63		10.887	50877268	10.887	46569432	10.887	136	10.887	77		10.87	49199720	10.887	46994440	10.87	65	10.887	30
													10.904	69890592	10.904	47036488	10.904	36	10.904	103		10.904	50840792	10.904	46971700	10.904	98	10.904	43		10.887	48861940	10.904	46910900	10.887	45	10.904	34
													10.922	69965536	10.922	46672972	10.922	74	10.922	28		10.921	50911224	10.921	46423336	10.921	53	10.921	71		10.904	48938744	10.922	46849696	10.904	33	10.922	40
													10.939	69799512	10.939	46253276	10.939	39	10.939	64		10.938	50509884	10.938	46165436	10.938	73	10.938	76		10.921	49104592	10.939	46155960	10.921	77	10.939	65
													10.956	69726136	10.956	45874508	10.956	79	10.956	53		10.956	50055216	10.955	45816336	10.956	75	10.955	53		10.938	49056788	10.956	45681016	10.938	66	10.956	102
													10.973	69537768	10.973	45497236	10.973	64	10.973	78		10.973	49540604	10.973	45588476	10.973	179	10.973	70		10.956	48329200	10.973	45213872	10.956	33	10.973	70
													10.99	68883328	10.99	44710184	10.99	75	10.99	133		10.99	48447244	10.99	44774360	10.99	295	10.99	138		10.973	47619892	10.99	44650372	10.973	168	10.99	21
													11.007	68227176	11.007	44032016	11.007	89	11.007	75		11.007	48218716	11.007	44085908	11.007	54	11.007	112		10.99	47154536	11.007	43479832	10.99	58	11.007	68
													11.024	67446440	11.024	43250848	11.024	40	11.024	113		11.024	47349220	11.024	43476208	11.024	87	11.024	39		11.007	46514228	11.024	43054160	11.007	60	11.024	75
													11.042	66970252	11.042	42238632	11.042	38	11.042	80		11.041	46599260	11.041	42509668	11.041	19	11.041	39		11.024	45754056	11.042	42138176	11.024	59	11.042	43
													11.059	66293104	11.059	41303976	11.059	75	11.059	70		11.058	45375120	11.058	41440336	11.058	80	11.058	104		11.041	44571252	11.059	40753160	11.041	84	11.059	34
													11.076	65367160	11.076	40116720	11.076	100	11.076	92		11.076	44385772	11.075	40616332	11.076	90	11.075	113		11.058	43244796	11.076	40084032	11.058	97	11.076	30
													11.093	64425476	11.093	39355496	11.093	42	11.093	110		11.093	43070928	11.093	39552372	11.093	56	11.093	110		11.076	42093488	11.093	39158184	11.076	82	11.093	13
													11.11	63564888	11.11	38038696	11.11	65	11.11	73		11.11	42066944	11.11	38603392	11.11	104	11.11	25		11.093	41263704	11.11	37979636	11.093	89	11.11	88
													11.127	62671720	11.127	37275132	11.127	133	11.127	73		11.127	41101624	11.127	37681328	11.127	168	11.127	73		11.11	40102164	11.127	36691444	11.11	57	11.127	31
													11.144	61653440	11.145	36313200	11.144	11	11.145	58		11.144	40115088	11.144	36999788	11.144	70	11.144	46		11.127	39170680	11.144	36164956	11.127	147	11.144	60
													11.162	60645328	11.162	35323560	11.162	93	11.162	97		11.161	39179832	11.161	36104048	11.161	76	11.161	84		11.144	38041216	11.162	35392820	11.144	128	11.162	69
													11.179	59709156	11.179	34501280	11.179	77	11.179	184		11.178	38213176	11.178	35222660	11.178	104	11.178	79		11.161	37320032	11.179	34654356	11.161	237	11.179	55
													11.196	57699628	11.196	33837840	11.196	63	11.196	80		11.196	37714616	11.195	34638508	11.196	73	11.195	44		11.178	36382396	11.196	33791244	11.178	59	11.196	88
													11.213	56845448	11.213	33336240	11.213	181	11.213	92		11.213	37154228	11.213	34141404	11.213	144	11.213	22		11.196	35759408	11.213	33432744	11.196	31	11.213	159
													11.242	56000300	11.242	33028570	11.242	71	11.242	70		11.241	36997696	11.241	33957504	11.241	110	11.241	65		11.213	35015728	11.242	33485740	11.213	89	11.242	52
													11.259	53534556	11.259	32417952	11.259	49	11.259	39		11.258	36263192	11.259	33036272	11.258	86	11.259	41		11.241	34962580	11.259	32454516	11.241	135	11.259	93
													11.276	52126384	11.276	31930144	11.276	73	11.276	68		11.276	35898464	11.276	32644528	11.276	145	11.276	137		11.258	33734800	11.276	31833488	11.258	94	11.276	87
													11.293	51544972	11.293	31419826	11.293	44	11.293	58		11.293	35176308	11.293	32414180	11.293	65	11.293	38		11.276	33431672	11.293	31448660	11.276	81	11.293	60
													11.31	50659940	11.31	31417756	11.31	106	11.31	128		11.31	35216876	11.31	31850224	11.31	56	11.31	98		11.293	33228260	11.31	31167482	11.293	90	11.31	99
													11.327	49916404	11.327	30711464	11.327	70	11.327	86		11.327	34628820	11.327	31578616	11.327	37	11.327	127		11.31	32805890	11.327	30691074	11.31	67	11.327	91
													11.344	48847680	11.345	30561112	11.344	128	11.345	72		11.344	34302192	11.344	30919428	11.344	109	11.344	113		11.327	32474480	11.344	30556888	11.327	177	11.344	76
													11.362	47712888	11.362	30305592	11.362	106	11.362	178		11.361	34166652	11.361	30627938	11.361	89	11.361	91		11.344	32084176	11.362	30086608	11.344	85	11.362	58
													11.379	47140392	11.379	30096556	11.379	155	11.379	77		11.378	33779476	11.379	30604684	11.378	192	11.379	71		11.361	32113964	11.379	30042282	11.361	56	11.379	24
													11.396	45733600	11.396	30052540	11.396	42	11.396	127		11.396	33703352	11.396	30543714	11.396	48	11.396	147		11.378	31637794	11.396	30065436	11.378	80	11.396	94
													11.413	45328088	11.413	29838196	11.413	121	11.413	91		11.413	33403428	11.413	30189628	11.413	143	11.413	272		11.396	31613576	11.413	29756740	11.396	33	11.413	32
													11.43	44341060	11.43	29529156	11.43	52	11.43	20		11.43	33109846	11.43	29758736	11.43	47	11.43	39		11.413	31280656	11.43	29423800	11.413	91	11.43	50
													11.447	43559348	11.447	29352304	11.447	112	11.447	52		11.447	33030764	11.447	29548104	11.447	281	11.447	95		11.43	31121726	11.447	29461772	11.43	113	11.447	60
													11.465	43012024	11.465	29263116	11.465	162	11.465	67		11.464	33038576	11.464	29935376	11.464	169	11.464	152		11.447	31058112	11.464	29393252	11.447	123	11.464	83
													11.482	42300372	11.482	29323704	11.482	194	11.482	90		11.481	32521934	11.481	29745794	11.481	70	11.481	80		11.464	31011276	11.482	29226500	11.464	51	11.482	133
													11.499	41578016	11.499	29092200	11.499	252	11.499	124		11.498	32490504	11.499	29261306	11.498	61	11.499	54		11.482	30886624	11.499	28930116	11.482	77	11.499	80
													11.516	41184984	11.516	29151858	11.516	130	11.516	77		11.516	32362308	11.516	29153152	11.516	151	11.516	124		11.499	30411998	11.516	28818060	11.499	109	11.516	79
													11.533	40769632	11.533	29117976	11.533	129	11.533	166		11.533	32121100	11.533	29230580	11.533	124	11.533	135		11.516	30553404	11.533	28866168	11.516	118	11.533	132
													11.55	40211964	11.55	28983944	11.55	84	11.55	120		11.55	31907404	11.55	29130502	11.55	24	11.55	136		11.533	30338544	11.55	28592092	11.533	41	11.55	70
													11.568	39705492	11.567	28801028	11.568	143	11.567	74		11.567	32066360	11.567	29002272	11.567	39	11.567	76		11.55	29985240	11.567	28638570	11.55	89	11.567	57
													11.585	39244856	11.585	28780340	11.585	194	11.585	80		11.584	31888896	11.584	28907398	11.584	58	11.584	222		11.567	30111276	11.584	28594308	11.567	75	11.584	31
													11.602	38343660	11.602	28532812	11.602	140	11.602	73		11.601	31819448	11.601	29065326	11.601	151	11.601	114		11.584	30072232	11.602	28453936	11.584	108	11.602	72
													11.619	37949128	11.619	28577454	11.619	163	11.619	58		11.618	31825328	11.619	28799752	11.618	70	11.619	138		11.602	30062808	11.619	28660978	11.602	80	11.619	97
													11.636	37663424	11.636	28430696	11.636	68	11.636	83		11.636	31853264	11.636	28963704	11.636	119	11.636	184		11.619	29890662	11.636	28505564	11.619	144	11.636	87
													11.653	37264300	11.653	28641372	11.653	163	11.653	92		11.653	31615828	11.653	28741112	11.653	127	11.653	12		11.636	30092042	11.653	28303304	11.636	59	11.653	82
													11.67	36576924	11.67	28599610	11.67	72	11.67	147		11.67	31570008	11.67	28815672	11.67	139	11.67	51		11.653	29991048	11.67	28486332	11.653	90	11.67	163
													11.688	36326516	11.687	28442408	11.688	254	11.687	60		11.687	31773728	11.687	28832198	11.687	46	11.687	68		11.67	29811166	11.687	28203118	11.67	107	11.687	80
													11.705	36279728	11.705	28476830	11.705	37	11.705	79		11.704	31607016	11.704	28857384	11.704	100	11.704	88		11.687	30069404	11.704	28153782	11.687	52	11.704	175
													11.722	36135108	11.722	28538356	11.722	77	11.722	135		11.721	31357922	11.722	28855108	11.721	120	11.722	55		11.704	29873672	11.722	28199966	11.704	142	11.722	59
													11.739	36078592	11.739	28313966	11.739	191	11.739	75		11.738	31647808	11.739	28728778	11.738	202	11.739	115		11.722	29922092	11.739	28160958	11.722	150	11.739	27
													11.756	35714880	11.756	28496162	11.756	140	11.756	85		11.756	31557412	11.756	28793668	11.756	127	11.756	60		11.739	29887964	11.756	28176464	11.739	168	11.756	130
													11.773	35271704	11.773	28216370	11.773	38	11.773	118		11.773	31471044	11.773	28704704	11.773	76	11.773	24		11.756	29952340	11.773	28169024	11.756	39	11.773	52
													11.79	35455960	11.79	28425358	11.79	73	11.79	124		11.79	31515192	11.79	28653200	11.79	116	11.79	238		11.773	29729516	11.79	28111600	11.773	63	11.79	47
													11.808	34875864	11.807	28067016	11.808	111	11.807	99		11.807	31578130	11.807	28690922	11.807	159	11.807	98		11.79	29936024	11.807	28229830	11.79	81	11.807	170
													11.825	34953008	11.825	28319184	11.825	43	11.825	21		11.824	31568816	11.824	28750592	11.824	167	11.824	70		11.807	29860764	11.824	28056456	11.807	45	11.824	74
													11.842	34888788	11.842	28449836	11.842	156	11.842	100		11.841	31372320	11.842	28799536	11.841	250	11.842	80		11.824	29738656	11.842	28121664	11.824	94	11.842	90
													11.859	35053944	11.859	28515108	11.859	131	11.859	177		11.858	31335644	11.859	28436156	11.858	64	11.859	82		11.842	29464322	11.859	27912370	11.842	81	11.859	81
													11.876	34041380	11.876	28627656	11.876	284	11.876	34		11.876	31514606	11.876	28457764	11.876	62	11.876	60		11.859	29755416	11.876	28020692	11.859	36	11.876	41
													11.893	34275836	11.893	28462478	11.893	78	11.893	131		11.893	31416736	11.893	28755336	11.893	55	11.893	155		11.876	29625898	11.893	28035074	11.876	138	11.893	50
													11.911	34110724	11.91	28559224	11.911	94	11.91	154		11.91	31303264	11.91	28716680	11.91	82	11.91	97		11.893	29642416	11.91	27968992	11.893	87	11.91	129
													11.928	34441620	11.927	28436224	11.928	181	11.927	125		11.927	31299692	11.927	28672440	11.927	140	11.927	54		11.91	29798300	11.927	28079166	11.91	154	11.927	69
													11.945	34409768	11.945	28613214	11.945	204	11.945	121		11.944	31232308	11.944	28902096	11.944	122	11.944	150		11.927	30272090	11.944	28334172	11.927	181	11.944	188
													11.962	34484632	11.962	28832294	11.962	173	11.962	41		11.961	31499308	11.962	29223118	11.961	163	11.962	105		11.945	29935528	11.962	28458428	11.945	67	11.962	47
																						11.99	32665150	-	-	11.99	145	-	-		11.962	30101644	-	-	11.962	49	-	-
																															11.99	31186816	-	-	11.99	93	-	-

## Sheet: Figure 4
Figure	4					Data		Fig. 4A/B	TudS_A, reduced	Fig. 4A/B	TudS_A, +Li2S	Fig. 4A/B	TudS_A, +4-thiouracil	Fig. 4C	TudS_A, reduced	Fig. 4C	TudS_A, +Li2S	Fig. 4C	TudS_A, +4-thiouracil		Fig. 4B - Simulation				Fig. 4C - Simulation	Simulation			Plotting / Figure 4A							Plotting / Figure 4B									Plotting / Figure 4C
								ID	AJP0791	ID	AJP0786	ID	AJP0775	ID	AJP0789	ID	AJP0787	ID	AJP0777		ID	Simulation B			ID	Simulation C			ID	AJP0791	ID	AJP0786	ID	AJP0775		ID	AJP0791	ID	Simulation B	ID	AJP0786	ID	AJP0775		ID	AJP0789	ID	Simulation C	ID
								Name	JF24 DT red again TudS +5 mM DT, 10 K, 0 dB, 2 scans	Name	JF26 TudS +5 mM DT, +5 mM Li2S, 10 K, 0 dB, 2 scans	Name	JF25 TudS +5 mM DT, +5 mM 4tUra, 10 K, 0 dB, 2 scans	Name	JF24 DT red again TudS +5 mM DT, 10 K, 48 dB, 4 scans	Name	JF26 TudS +5 mM DT, +5 mM Li2S, 10 K, 48 dB, 4 scans	Name	JF25 TudS +5 mM DT, +5 mM 4tUra, 10 K, 48 dB, 4 scans		Name	B			Name	C			Name	JF24 DT red again TudS +5 mM DT, 10 K, 0 dB, 2 scans	Name	JF26 TudS +5 mM DT, +5 mM Li2S, 10 K, 0 dB, 2 scans	Name	JF25 TudS +5 mM DT, +5 mM 4tUra, 10 K, 0 dB, 2 scans		Name	JF25 TudS +5 mM DT, +5 mM 4tUra, 10 K, 0 dB, 2 scans	Name	B	Name	JF26 TudS +5 mM DT, +5 mM Li2S, 10 K, 0 dB, 2 scans	Name	JF25 TudS +5 mM DT, +5 mM 4tUra, 10 K, 0 dB, 2 scans		Name	JF24 DT red again TudS +5 mM DT, 10 K, 48 dB, 4 scans	Name	C	Name
Caption	EPR spectra of dithionite-reduced TudS_A at different conditions. As isolated TudS_A without additions (black, simulations in dotted lines), with added 5 mM Li2S (blue), or with added 5 mM 4-thiouracil (red). A, Broad magnetic field scan of TudS_A at 10 K. EPR conditions: microwave power, 209.4/209.5 mW; modulation amplitude, 1.5 mT; modulation frequency, 100 kHz. B, Low-field region with g-value…							Freq. [Hz]	9356833000	Freq. [Hz]	9359324000	Freq. [Hz]	9359643000	Freq. [Hz]	9356878000	Freq. [Hz]	9359283000	Freq. [Hz]	9359536000										Scaling factor	1	Scaling factor	0.496503	Scaling factor	0.422619		Scaling factor	1	Scaling factor	5000	Scaling factor	1	Scaling factor	1		Scaling factor	1	Scaling factor	38.6853	Scaling factor
								MW.-Pow. [mW]	0.2095	MW.-Pow. [mW]	0.2094	MW.-Pow. [mW]	0.2094	MW.-Pow. [mW]	3.32e-06	MW.-Pow. [mW]	3.32e-06	MW.-Pow. [mW]	3.319e-06
								Center [G]	2000	Center [G]	2000	Center [G]	2000	Center [G]	3500	Center [G]	3500	Center [G]	3500										y-shift	330	y-shift	150	y-shift	0		y-shift	40	y-shift	24	y-shift	12	y-shift	0		y-shift	1.8	y-shift	1.1	y-shift
								Linewidth [G]	4000	Linewidth [G]	4000	Linewidth [G]	4000	Linewidth [G]	1500	Linewidth [G]	1500	Linewidth [G]	1500
								x	y	x	y	x	y	x	y	x	y	x	y		n	x=4000/4096*n	y		n	x=1500/1024*n+2750	y		x	y	x	y	x	y		x	y	x	y	x	y	x	y		x	y	x	y	x
								0	0.58084	0	-0.221757	0	-0.363097	2750	0.313423	2750	0.322588	2750	0.319897		0	0	0		0	2750	-5.4382e-15		0	330.581	0	149.89	0	-0.153452		0	40.5808	0	24	0	11.7782	0	-0.363097		2750	2.11342	2750	1.1	2750
								3.91007	0.590319	3.91007	-0.195325	3.91007	-0.356748	2751.47	0.314007	2751.47	0.321829	2751.47	0.319241		1	0.976562	0		1	2751.46	5.46542e-15		3.91007	330.59	3.91007	149.903	3.91007	-0.150768		3.91007	40.5903	0.976562	24	3.91007	11.8047	3.91007	-0.356748		2751.47	2.11401	2751.46	1.1	2751.47
								7.82014	0.604797	7.82014	-0.163124	7.82014	-0.342707	2752.93	0.314125	2752.93	0.321688	2752.93	0.318914		2	1.95312	0		2	2752.93	-5.45713e-15		7.82014	330.605	7.82014	149.919	7.82014	-0.144834		7.82014	40.6048	1.95312	24	7.82014	11.8369	7.82014	-0.342707		2752.93	2.11412	2752.93	1.1	2752.93
								11.7302	0.611345	11.7302	-0.141168	11.7302	-0.316668	2754.4	0.313308	2754.4	0.321174	2754.4	0.320157		3	2.92969	0		3	2754.39	5.46516e-15		11.7302	330.611	11.7302	149.93	11.7302	-0.13383		11.7302	40.6113	2.92969	24	11.7302	11.8588	11.7302	-0.316668		2754.4	2.11331	2754.39	1.1	2754.4
								15.6403	0.604067	15.6403	-0.142235	15.6403	-0.298	2755.87	0.313458	2755.87	0.32078	2755.87	0.322102		4	3.90625	0		4	2755.86	-5.48308e-15		15.6403	330.604	15.6403	149.929	15.6403	-0.12594		15.6403	40.6041	3.90625	24	15.6403	11.8578	15.6403	-0.298		2755.87	2.11346	2755.86	1.1	2755.87
For plotting, EPR-diagrams were scaled and shifted (y-axis only). Scaling parameters for all y-values are given in Plotting-Tables on the right half of this sheet.								19.5503	0.580948	19.5503	-0.167712	19.5503	-0.297193	2757.33	0.31418	2757.33	0.3224	2757.33	0.32129		5	4.88281	0		5	2757.32	5.44839e-15		19.5503	330.581	19.5503	149.917	19.5503	-0.125599		19.5503	40.5809	4.88281	24	19.5503	11.8323	19.5503	-0.297193		2757.33	2.11418	2757.32	1.1	2757.33
								23.4604	0.548794	23.4604	-0.190757	23.4604	-0.300012	2758.8	0.315362	2758.8	0.323446	2758.8	0.319396		6	5.85938	0		6	2758.79	-5.49912e-15		23.4604	330.549	23.4604	149.905	23.4604	-0.126791		23.4604	40.5488	5.85938	24	23.4604	11.8092	23.4604	-0.300012		2758.8	2.11536	2758.79	1.1	2758.8
								27.3705	0.505392	27.3705	-0.204088	27.3705	-0.317039	2760.26	0.317183	2760.26	0.322895	2760.26	0.318808		7	6.83594	0		7	2760.25	5.4776e-15		27.3705	330.505	27.3705	149.899	27.3705	-0.133987		27.3705	40.5054	6.83594	24	27.3705	11.7959	27.3705	-0.317039		2760.26	2.11718	2760.25	1.1	2760.26
								31.2805	0.456374	31.2805	-0.225846	31.2805	-0.363223	2761.73	0.317323	2761.73	0.323269	2761.73	0.31884		8	7.8125	0		8	2761.72	-5.49852e-15		31.2805	330.456	31.2805	149.888	31.2805	-0.153505		31.2805	40.4564	7.8125	24	31.2805	11.7742	31.2805	-0.363223		2761.73	2.11732	2761.72	1.1	2761.73
								35.1906	0.431781	35.1906	-0.259303	35.1906	-0.412297	2763.2	0.315895	2763.2	0.32394	2763.2	0.319431		9	8.78906	0		9	2763.18	5.49434e-15		35.1906	330.432	35.1906	149.871	35.1906	-0.174245		35.1906	40.4318	8.78906	24	35.1906	11.7407	35.1906	-0.412297		2763.2	2.1159	2763.18	1.1	2763.2
								39.1007	0.433283	39.1007	-0.286655	39.1007	-0.439427	2764.66	0.315019	2764.66	0.323983	2764.66	0.319659		10	9.76562	0		10	2764.65	-5.50736e-15		39.1007	330.433	39.1007	149.858	39.1007	-0.18571		39.1007	40.4333	9.76562	24	39.1007	11.7133	39.1007	-0.439427		2764.66	2.11502	2764.65	1.1	2764.66
								43.0108	0.433255	43.0108	-0.295766	43.0108	-0.453894	2766.13	0.315231	2766.13	0.323256	2766.13	0.320069		11	10.7422	0		11	2766.11	5.50408e-15		43.0108	330.433	43.0108	149.853	43.0108	-0.191824		43.0108	40.4333	10.7422	24	43.0108	11.7042	43.0108	-0.453894		2766.13	2.11523	2766.11	1.1	2766.13
								46.9208	0.419838	46.9208	-0.302395	46.9208	-0.464941	2767.6	0.316114	2767.6	0.322551	2767.6	0.319645		12	11.7188	0		12	2767.58	-5.51018e-15		46.9208	330.42	46.9208	149.85	46.9208	-0.196493		46.9208	40.4198	11.7188	24	46.9208	11.6976	46.9208	-0.464941		2767.6	2.11611	2767.58	1.1	2767.6
								50.8309	0.407321	50.8309	-0.318546	50.8309	-0.469289	2769.06	0.315988	2769.06	0.323378	2769.06	0.318869		13	12.6953	0		13	2769.04	5.52237e-15		50.8309	330.407	50.8309	149.842	50.8309	-0.19833		50.8309	40.4073	12.6953	24	50.8309	11.6815	50.8309	-0.469289		2769.06	2.11599	2769.04	1.1	2769.06
								54.741	0.405829	54.741	-0.330699	54.741	-0.475215	2770.53	0.315881	2770.53	0.3236	2770.53	0.32057		14	13.6719	0		14	2770.51	-5.53109e-15		54.741	330.406	54.741	149.836	54.741	-0.200835		54.741	40.4058	13.6719	24	54.741	11.6693	54.741	-0.475215		2770.53	2.11588	2770.51	1.1	2770.53
								58.651	0.401217	58.651	-0.33417	58.651	-0.493318	2771.99	0.316174	2771.99	0.323578	2771.99	0.321507		15	14.6484	0		15	2771.97	5.52362e-15		58.651	330.401	58.651	149.834	58.651	-0.208485		58.651	40.4012	14.6484	24	58.651	11.6658	58.651	-0.493318		2771.99	2.11617	2771.97	1.1	2771.99
								62.5611	0.386441	62.5611	-0.332435	62.5611	-0.506217	2773.46	0.315484	2773.46	0.324273	2773.46	0.31903		16	15.625	0		16	2773.44	-5.54426e-15		62.5611	330.386	62.5611	149.835	62.5611	-0.213937		62.5611	40.3864	15.625	24	62.5611	11.6676	62.5611	-0.506217		2773.46	2.11548	2773.44	1.1	2773.46
								66.4712	0.376949	66.4712	-0.322372	66.4712	-0.501495	2774.93	0.315602	2774.93	0.323235	2774.93	0.317113		17	16.6016	0		17	2774.9	5.52358e-15		66.4712	330.377	66.4712	149.84	66.4712	-0.211941		66.4712	40.3769	16.6016	24	66.4712	11.6776	66.4712	-0.501495		2774.93	2.1156	2774.9	1.1	2774.93
								70.3812	0.376328	70.3812	-0.317276	70.3812	-0.502234	2776.39	0.31623	2776.39	0.321972	2776.39	0.317969		18	17.5781	0		18	2776.37	-5.55456e-15		70.3812	330.376	70.3812	149.842	70.3812	-0.212253		70.3812	40.3763	17.5781	24	70.3812	11.6827	70.3812	-0.502234		2776.39	2.11623	2776.37	1.1	2776.39
								74.2913	0.364766	74.2913	-0.327778	74.2913	-0.520307	2777.86	0.316201	2777.86	0.322775	2777.86	0.318609		19	18.5547	0		19	2777.83	5.54059e-15		74.2913	330.365	74.2913	149.837	74.2913	-0.219892		74.2913	40.3648	18.5547	24	74.2913	11.6722	74.2913	-0.520307		2777.86	2.1162	2777.83	1.1	2777.86
								78.2014	0.341191	78.2014	-0.335942	78.2014	-0.53255	2779.33	0.315882	2779.33	0.323709	2779.33	0.317553		20	19.5312	0		20	2779.3	-5.55647e-15		78.2014	330.341	78.2014	149.833	78.2014	-0.225066		78.2014	40.3412	19.5312	24	78.2014	11.6641	78.2014	-0.53255		2779.33	2.11588	2779.3	1.1	2779.33
								82.1114	0.318355	82.1114	-0.329735	82.1114	-0.534118	2780.79	0.31518	2780.79	0.323092	2780.79	0.317742		21	20.5078	0		21	2780.76	5.54334e-15		82.1114	330.318	82.1114	149.836	82.1114	-0.225728		82.1114	40.3184	20.5078	24	82.1114	11.6703	82.1114	-0.534118		2780.79	2.11518	2780.76	1.1	2780.79
								86.0215	0.307139	86.0215	-0.317393	86.0215	-0.545078	2782.26	0.313816	2782.26	0.322072	2782.26	0.319462		22	21.4844	0		22	2782.23	-5.56493e-15		86.0215	330.307	86.0215	149.842	86.0215	-0.23036		86.0215	40.3071	21.4844	24	86.0215	11.6826	86.0215	-0.545078		2782.26	2.11382	2782.23	1.1	2782.26
								89.9316	0.313313	89.9316	-0.313569	89.9316	-0.555762	2783.72	0.313186	2783.72	0.321589	2783.72	0.320232		23	22.4609	0		23	2783.69	5.57661e-15		89.9316	330.313	89.9316	149.844	89.9316	-0.234876		89.9316	40.3133	22.4609	24	89.9316	11.6864	89.9316	-0.555762		2783.72	2.11319	2783.69	1.1	2783.72
								93.8416	0.316696	93.8416	-0.319871	93.8416	-0.547192	2785.19	0.313811	2785.19	0.32182	2785.19	0.319508		24	23.4375	0		24	2785.16	-5.55778e-15		93.8416	330.317	93.8416	149.841	93.8416	-0.231254		93.8416	40.3167	23.4375	24	93.8416	11.6801	93.8416	-0.547192		2785.19	2.11381	2785.16	1.1	2785.19
								97.7517	0.308503	97.7517	-0.326178	97.7517	-0.535726	2786.66	0.314302	2786.66	0.323115	2786.66	0.317625		25	24.4141	0		25	2786.62	5.59419e-15		97.7517	330.309	97.7517	149.838	97.7517	-0.226408		97.7517	40.3085	24.4141	24	97.7517	11.6738	97.7517	-0.535726		2786.66	2.1143	2786.62	1.1	2786.66
								101.662	0.300962	101.662	-0.327035	101.662	-0.540015	2788.12	0.31441	2788.12	0.323298	2788.12	0.317267		26	25.3906	0		26	2788.09	-5.56877e-15		101.662	330.301	101.662	149.838	101.662	-0.228221		101.662	40.301	25.3906	24	101.662	11.673	101.662	-0.540015		2788.12	2.11441	2788.09	1.1	2788.12
								105.572	0.295499	105.572	-0.325067	105.572	-0.536349	2789.59	0.31444	2789.59	0.322908	2789.59	0.319013		27	26.3672	0		27	2789.55	5.59377e-15		105.572	330.295	105.572	149.839	105.572	-0.226671		105.572	40.2955	26.3672	24	105.572	11.6749	105.572	-0.536349		2789.59	2.11444	2789.55	1.1	2789.59
								109.482	0.290998	109.482	-0.32867	109.482	-0.506244	2791.06	0.313766	2791.06	0.32426	2791.06	0.319804		28	27.3438	0		28	2791.02	-5.58847e-15		109.482	330.291	109.482	149.837	109.482	-0.213948		109.482	40.291	27.3438	24	109.482	11.6713	109.482	-0.506244		2791.06	2.11377	2791.02	1.1	2791.06
								113.392	0.301209	113.392	-0.3295	113.392	-0.485042	2792.52	0.312743	2792.52	0.324348	2792.52	0.320156		29	28.3203	0		29	2792.48	5.59685e-15		113.392	330.301	113.392	149.836	113.392	-0.204988		113.392	40.3012	28.3203	24	113.392	11.6705	113.392	-0.485042		2792.52	2.11274	2792.48	1.1	2792.52
								117.302	0.32985	117.302	-0.324697	117.302	-0.491865	2793.99	0.314533	2793.99	0.322823	2793.99	0.321201		30	29.2969	0		30	2793.95	-5.60863e-15		117.302	330.33	117.302	149.839	117.302	-0.207871		117.302	40.3299	29.2969	24	117.302	11.6753	117.302	-0.491865		2793.99	2.11453	2793.95	1.1	2793.99
								121.212	0.355215	121.212	-0.32424	121.212	-0.494857	2795.45	0.317728	2795.45	0.322495	2795.45	0.322147		31	30.2734	0		31	2795.41	5.60274e-15		121.212	330.355	121.212	149.839	121.212	-0.209136		121.212	40.3552	30.2734	24	121.212	11.6758	121.212	-0.494857		2795.45	2.11773	2795.41	1.1	2795.45
								125.122	0.364953	125.122	-0.318797	125.122	-0.483929	2796.92	0.317262	2796.92	0.323572	2796.92	0.323686		32	31.25	0		32	2796.88	-5.6301e-15		125.122	330.365	125.122	149.842	125.122	-0.204518		125.122	40.365	31.25	24	125.122	11.6812	125.122	-0.483929		2796.92	2.11726	2796.88	1.1	2796.92
								129.032	0.365314	129.032	-0.298991	129.032	-0.484121	2798.39	0.314312	2798.39	0.32346	2798.39	0.324372		33	32.2266	0		33	2798.34	5.60419e-15		129.032	330.365	129.032	149.852	129.032	-0.204599		129.032	40.3653	32.2266	24	129.032	11.701	129.032	-0.484121		2798.39	2.11431	2798.34	1.1	2798.39
								132.942	0.367533	132.942	-0.264606	132.942	-0.497916	2799.85	0.312904	2799.85	0.322561	2799.85	0.323302		34	33.2031	0		34	2799.8	-5.63613e-15		132.942	330.368	132.942	149.869	132.942	-0.210429		132.942	40.3675	33.2031	24	132.942	11.7354	132.942	-0.497916		2799.85	2.1129	2799.8	1.1	2799.85
								136.852	0.373019	136.852	-0.23432	136.852	-0.51	2801.32	0.314384	2801.32	0.323337	2801.32	0.321858		35	34.1797	0		35	2801.27	5.62586e-15		136.852	330.373	136.852	149.884	136.852	-0.215536		136.852	40.373	34.1797	24	136.852	11.7657	136.852	-0.51		2801.32	2.11438	2801.27	1.1	2801.32
								140.762	0.373773	140.762	-0.229044	140.762	-0.515603	2802.79	0.317145	2802.79	0.323445	2802.79	0.319862		36	35.1562	0		36	2802.73	-5.62911e-15		140.762	330.374	140.762	149.886	140.762	-0.217904		140.762	40.3738	35.1562	24	140.762	11.771	140.762	-0.515603		2802.79	2.11715	2802.73	1.1	2802.79
								144.673	0.365398	144.673	-0.240708	144.673	-0.514091	2804.25	0.318056	2804.25	0.322697	2804.25	0.318575		37	36.1328	0		37	2804.2	5.64246e-15		144.673	330.365	144.673	149.88	144.673	-0.217265		144.673	40.3654	36.1328	24	144.673	11.7593	144.673	-0.514091		2804.25	2.11806	2804.2	1.1	2804.25
								148.583	0.356494	148.583	-0.254486	148.583	-0.500716	2805.72	0.317112	2805.72	0.322485	2805.72	0.31893		38	37.1094	0		38	2805.66	-5.63209e-15		148.583	330.356	148.583	149.874	148.583	-0.211612		148.583	40.3565	37.1094	24	148.583	11.7455	148.583	-0.500716		2805.72	2.11711	2805.66	1.1	2805.72
								152.493	0.358994	152.493	-0.256571	152.493	-0.475555	2807.18	0.315521	2807.18	0.322486	2807.18	0.319567		39	38.0859	0		39	2807.13	5.65474e-15		152.493	330.359	152.493	149.873	152.493	-0.200979		152.493	40.359	38.0859	24	152.493	11.7434	152.493	-0.475555		2807.18	2.11552	2807.13	1.1	2807.18
								156.403	0.364889	156.403	-0.252089	156.403	-0.453316	2808.65	0.314765	2808.65	0.32298	2808.65	0.32031		40	39.0625	0		40	2808.59	-5.64835e-15		156.403	330.365	156.403	149.875	156.403	-0.19158		156.403	40.3649	39.0625	24	156.403	11.7479	156.403	-0.453316		2808.65	2.11476	2808.59	1.1	2808.65
								160.313	0.369241	160.313	-0.250266	160.313	-0.443283	2810.12	0.315684	2810.12	0.323761	2810.12	0.320032		41	40.0391	0		41	2810.06	5.66021e-15		160.313	330.369	160.313	149.876	160.313	-0.18734		160.313	40.3692	40.0391	24	160.313	11.7497	160.313	-0.443283		2810.12	2.11568	2810.06	1.1	2810.12
								164.223	0.377846	164.223	-0.240238	164.223	-0.445869	2811.58	0.316246	2811.58	0.324247	2811.58	0.318853		42	41.0156	0		42	2811.52	-5.66697e-15		164.223	330.378	164.223	149.881	164.223	-0.188433		164.223	40.3778	41.0156	24	164.223	11.7598	164.223	-0.445869		2811.58	2.11625	2811.52	1.1	2811.58
								168.133	0.388183	168.133	-0.22993	168.133	-0.453147	2813.05	0.315937	2813.05	0.32467	2813.05	0.319068		43	41.9922	0		43	2812.99	5.66926e-15		168.133	330.388	168.133	149.886	168.133	-0.191508		168.133	40.3882	41.9922	24	168.133	11.7701	168.133	-0.453147		2813.05	2.11594	2812.99	1.1	2813.05
								172.043	0.392843	172.043	-0.227974	172.043	-0.450926	2814.52	0.316092	2814.52	0.325788	2814.52	0.320208		44	42.9688	0		44	2814.45	-5.66509e-15		172.043	330.393	172.043	149.887	172.043	-0.19057		172.043	40.3928	42.9688	24	172.043	11.772	172.043	-0.450926		2814.52	2.11609	2814.45	1.1	2814.52
								175.953	0.388067	175.953	-0.215411	175.953	-0.444323	2815.98	0.316365	2815.98	0.326792	2815.98	0.321529		45	43.9453	0		45	2815.92	5.68928e-15		175.953	330.388	175.953	149.893	175.953	-0.187779		175.953	40.3881	43.9453	24	175.953	11.7846	175.953	-0.444323		2815.98	2.11637	2815.92	1.1	2815.98
								179.863	0.381794	179.863	-0.19207	179.863	-0.436439	2817.45	0.315631	2817.45	0.326043	2817.45	0.322126		46	44.9219	0		46	2817.38	-5.68093e-15		179.863	330.382	179.863	149.905	179.863	-0.184447		179.863	40.3818	44.9219	24	179.863	11.8079	179.863	-0.436439		2817.45	2.11563	2817.38	1.1	2817.45
								183.773	0.383598	183.773	-0.172033	183.773	-0.418278	2818.91	0.314178	2818.91	0.324037	2818.91	0.322826		47	45.8984	0		47	2818.85	5.6901e-15		183.773	330.384	183.773	149.915	183.773	-0.176772		183.773	40.3836	45.8984	24	183.773	11.828	183.773	-0.418278		2818.91	2.11418	2818.85	1.1	2818.91
								187.683	0.38164	187.683	-0.15218	187.683	-0.399119	2820.38	0.313156	2820.38	0.322668	2820.38	0.32326		48	46.875	0		48	2820.31	-5.70947e-15		187.683	330.382	187.683	149.924	187.683	-0.168675		187.683	40.3816	46.875	24	187.683	11.8478	187.683	-0.399119		2820.38	2.11316	2820.31	1.1	2820.38
								191.593	0.3645	191.593	-0.138003	191.593	-0.390348	2821.85	0.313393	2821.85	0.322815	2821.85	0.322073		49	47.8516	0		49	2821.78	5.70054e-15		191.593	330.364	191.593	149.931	191.593	-0.164968		191.593	40.3645	47.8516	24	191.593	11.862	191.593	-0.390348		2821.85	2.11339	2821.78	1.1	2821.85
								195.503	0.351683	195.503	-0.140306	195.503	-0.378876	2823.31	0.314365	2823.31	0.32382	2823.31	0.322173		50	48.8281	0		50	2823.24	-5.70126e-15		195.503	330.352	195.503	149.93	195.503	-0.16012		195.503	40.3517	48.8281	24	195.503	11.8597	195.503	-0.378876		2823.31	2.11436	2823.24	1.1	2823.31
								199.413	0.365994	199.413	-0.150045	199.413	-0.360059	2824.78	0.315827	2824.78	0.324862	2824.78	0.323088		51	49.8047	0		51	2824.71	5.71155e-15		199.413	330.366	199.413	149.926	199.413	-0.152168		199.413	40.366	49.8047	24	199.413	11.85	199.413	-0.360059		2824.78	2.11583	2824.71	1.1	2824.78
								203.324	0.401408	203.324	-0.146379	203.324	-0.344907	2826.25	0.317528	2826.25	0.325417	2826.25	0.321921		52	50.7812	0		52	2826.17	-5.72609e-15		203.324	330.401	203.324	149.927	203.324	-0.145764		203.324	40.4014	50.7812	24	203.324	11.8536	203.324	-0.344907		2826.25	2.11753	2826.17	1.1	2826.25
								207.234	0.434075	207.234	-0.127271	207.234	-0.327027	2827.71	0.317163	2827.71	0.323748	2827.71	0.320197		53	51.7578	0		53	2827.64	5.71945e-15		207.234	330.434	207.234	149.937	207.234	-0.138208		207.234	40.4341	51.7578	24	207.234	11.8727	207.234	-0.327027		2827.71	2.11716	2827.64	1.1	2827.71
								211.144	0.449469	211.144	-0.111984	211.144	-0.307869	2829.18	0.315293	2829.18	0.320903	2829.18	0.320215		54	52.7344	0		54	2829.1	-5.74255e-15		211.144	330.449	211.144	149.944	211.144	-0.130111		211.144	40.4495	52.7344	24	211.144	11.888	211.144	-0.307869		2829.18	2.11529	2829.1	1.1	2829.18
								215.054	0.449133	215.054	-0.107434	215.054	-0.298868	2830.65	0.315105	2830.65	0.321369	2830.65	0.320136		55	53.7109	0		55	2830.57	5.72748e-15		215.054	330.449	215.054	149.947	215.054	-0.126307		215.054	40.4491	53.7109	24	215.054	11.8926	215.054	-0.298868		2830.65	2.1151	2830.57	1.1	2830.65
								218.964	0.443126	218.964	-0.11002	218.964	-0.299979	2832.11	0.315359	2832.11	0.32479	2832.11	0.319866		56	54.6875	0		56	2832.03	-5.735e-15		218.964	330.443	218.964	149.945	218.964	-0.126777		218.964	40.4431	54.6875	24	218.964	11.89	218.964	-0.299979		2832.11	2.11536	2832.03	1.1	2832.11
								222.874	0.436592	222.874	-0.115601	222.874	-0.313454	2833.58	0.314801	2833.58	0.325895	2833.58	0.320856		57	55.6641	0		57	2833.5	5.75709e-15		222.874	330.437	222.874	149.943	222.874	-0.132471		222.874	40.4366	55.6641	24	222.874	11.8844	222.874	-0.313454		2833.58	2.1148	2833.5	1.1	2833.58
								226.784	0.43424	226.784	-0.110757	226.784	-0.330665	2835.04	0.315387	2835.04	0.323647	2835.04	0.319896		58	56.6406	0		58	2834.96	-5.74582e-15		226.784	330.434	226.784	149.945	226.784	-0.139745		226.784	40.4342	56.6406	24	226.784	11.8892	226.784	-0.330665		2835.04	2.11539	2834.96	1.1	2835.04
								230.694	0.439889	230.694	-0.0965065	230.694	-0.335456	2836.51	0.316864	2836.51	0.32178	2836.51	0.317304		59	57.6172	0		59	2836.43	5.7551e-15		230.694	330.44	230.694	149.952	230.694	-0.14177		230.694	40.4399	57.6172	24	230.694	11.9035	230.694	-0.335456		2836.51	2.11686	2836.43	1.1	2836.51
								234.604	0.448259	234.604	-0.086007	234.604	-0.324881	2837.98	0.317792	2837.98	0.322565	2837.98	0.316634		60	58.5938	0		60	2837.89	-5.76274e-15		234.604	330.448	234.604	149.957	234.604	-0.137301		234.604	40.4483	58.5938	24	234.604	11.914	234.604	-0.324881		2837.98	2.11779	2837.89	1.1	2837.98
								238.514	0.457986	238.514	-0.0829261	238.514	-0.306818	2839.44	0.318715	2839.44	0.324487	2839.44	0.319219		61	59.5703	0		61	2839.36	5.78051e-15		238.514	330.458	238.514	149.959	238.514	-0.129667		238.514	40.458	59.5703	24	238.514	11.9171	238.514	-0.306818		2839.44	2.11872	2839.36	1.1	2839.44
								242.424	0.467313	242.424	-0.0872775	242.424	-0.294611	2840.91	0.318231	2840.91	0.324999	2840.91	0.322867		62	60.5469	0		62	2840.82	-5.77083e-15		242.424	330.467	242.424	149.957	242.424	-0.124508		242.424	40.4673	60.5469	24	242.424	11.9127	242.424	-0.294611		2840.91	2.11823	2840.82	1.1	2840.91
								246.334	0.477807	246.334	-0.0914532	246.334	-0.288017	2842.38	0.316278	2842.38	0.324164	2842.38	0.32352		63	61.5234	0		63	2842.29	5.78614e-15		246.334	330.478	246.334	149.955	246.334	-0.121721		246.334	40.4778	61.5234	24	246.334	11.9085	246.334	-0.288017		2842.38	2.11628	2842.29	1.1	2842.38
								250.244	0.488772	250.244	-0.0838385	250.244	-0.282593	2843.84	0.316522	2843.84	0.323413	2843.84	0.322145		64	62.5	0		64	2843.75	-5.77008e-15		250.244	330.489	250.244	149.958	250.244	-0.119429		250.244	40.4888	62.5	24	250.244	11.9162	250.244	-0.282593		2843.84	2.11652	2843.75	1.1	2843.84
								254.154	0.487695	254.154	-0.0608457	254.154	-0.278424	2845.31	0.317555	2845.31	0.323689	2845.31	0.321214		65	63.4766	0		65	2845.21	5.79146e-15		254.154	330.488	254.154	149.97	254.154	-0.117667		254.154	40.4877	63.4766	24	254.154	11.9392	254.154	-0.278424		2845.31	2.11756	2845.21	1.1	2845.31
								258.065	0.486375	258.065	-0.0427642	258.065	-0.272546	2846.77	0.316545	2846.77	0.32474	2846.77	0.322591		66	64.4531	0		66	2846.68	-5.79328e-15		258.065	330.486	258.065	149.979	258.065	-0.115183		258.065	40.4864	64.4531	24	258.065	11.9572	258.065	-0.272546		2846.77	2.11654	2846.68	1.1	2846.77
								261.975	0.499605	261.975	-0.0453594	261.975	-0.271719	2848.24	0.315704	2848.24	0.325978	2848.24	0.325492		67	65.4297	0		67	2848.14	5.79898e-15		261.975	330.5	261.975	149.977	261.975	-0.114833		261.975	40.4996	65.4297	24	261.975	11.9546	261.975	-0.271719		2848.24	2.1157	2848.14	1.1	2848.24
								265.885	0.513438	265.885	-0.0537198	265.885	-0.282484	2849.71	0.317085	2849.71	0.325795	2849.71	0.325456		68	66.4062	0		68	2849.61	-5.81289e-15		265.885	330.513	265.885	149.973	265.885	-0.119383		265.885	40.5134	66.4062	24	265.885	11.9463	265.885	-0.282484		2849.71	2.11708	2849.61	1.1	2849.71
								269.795	0.525195	269.795	-0.0664477	269.795	-0.291299	2851.17	0.318053	2851.17	0.323225	2851.17	0.322021		69	67.3828	0		69	2851.07	5.80776e-15		269.795	330.525	269.795	149.967	269.795	-0.123109		269.795	40.5252	67.3828	24	269.795	11.9336	269.795	-0.291299		2851.17	2.11805	2851.07	1.1	2851.17
								273.705	0.533577	273.705	-0.088787	273.705	-0.289507	2852.64	0.317742	2852.64	0.32144	2852.64	0.319127		70	68.3594	0		70	2852.54	-5.81502e-15		273.705	330.534	273.705	149.956	273.705	-0.122351		273.705	40.5336	68.3594	24	273.705	11.9112	273.705	-0.289507		2852.64	2.11774	2852.54	1.1	2852.64
								277.615	0.525938	277.615	-0.106036	277.615	-0.285732	2854.11	0.318187	2854.11	0.321939	2854.11	0.3197		71	69.3359	0		71	2854	5.82175e-15		277.615	330.526	277.615	149.947	277.615	-0.120756		277.615	40.5259	69.3359	24	277.615	11.894	277.615	-0.285732		2854.11	2.11819	2854	1.1	2854.11
								281.525	0.517526	281.525	-0.103866	281.525	-0.278254	2855.57	0.318185	2855.57	0.323686	2855.57	0.321822		72	70.3125	0		72	2855.47	-5.82896e-15		281.525	330.518	281.525	149.948	281.525	-0.117596		281.525	40.5175	70.3125	24	281.525	11.8961	281.525	-0.278254		2855.57	2.11818	2855.47	1.1	2855.57
								285.435	0.522612	285.435	-0.0905684	285.435	-0.269188	2857.04	0.317134	2857.04	0.324967	2857.04	0.321871		73	71.2891	0		73	2856.93	5.82425e-15		285.435	330.523	285.435	149.955	285.435	-0.113764		285.435	40.5226	71.2891	24	285.435	11.9094	285.435	-0.269188		2857.04	2.11713	2856.93	1.1	2857.04
								289.345	0.52714	289.345	-0.0853581	289.345	-0.271516	2858.5	0.316712	2858.5	0.324749	2858.5	0.320274		74	72.2656	0		74	2858.4	-5.8512e-15		289.345	330.527	289.345	149.958	289.345	-0.114748		289.345	40.5271	72.2656	24	289.345	11.9146	289.345	-0.271516		2858.5	2.11671	2858.4	1.1	2858.5
								293.255	0.519656	293.255	-0.0840417	293.255	-0.283763	2859.97	0.316558	2859.97	0.323904	2859.97	0.319864		75	73.2422	0		75	2859.86	5.84357e-15		293.255	330.52	293.255	149.958	293.255	-0.119924		293.255	40.5197	73.2422	24	293.255	11.916	293.255	-0.283763		2859.97	2.11656	2859.86	1.1	2859.97
								297.165	0.507401	297.165	-0.0753331	297.165	-0.287158	2861.44	0.316228	2861.44	0.323629	2861.44	0.321182		76	74.2188	0		76	2861.33	-5.8553e-15		297.165	330.507	297.165	149.963	297.165	-0.121358		297.165	40.5074	74.2188	24	297.165	11.9247	297.165	-0.287158		2861.44	2.11623	2861.33	1.1	2861.44
								301.075	0.506511	301.075	-0.0635485	301.075	-0.273037	2862.9	0.316778	2862.9	0.324276	2862.9	0.322654		77	75.1953	0		77	2862.79	5.86167e-15		301.075	330.507	301.075	149.968	301.075	-0.115391		301.075	40.5065	75.1953	24	301.075	11.9365	301.075	-0.273037		2862.9	2.11678	2862.79	1.1	2862.9
								304.985	0.517491	304.985	-0.0546293	304.985	-0.255767	2864.37	0.316436	2864.37	0.324729	2864.37	0.323149		78	76.1719	0		78	2864.26	-5.86083e-15		304.985	330.517	304.985	149.973	304.985	-0.108092		304.985	40.5175	76.1719	24	304.985	11.9454	304.985	-0.255767		2864.37	2.11644	2864.26	1.1	2864.37
								308.895	0.533193	308.895	-0.0476279	308.895	-0.249432	2865.84	0.314685	2865.84	0.324829	2865.84	0.322076		79	77.1484	0		79	2865.72	5.86682e-15		308.895	330.533	308.895	149.976	308.895	-0.105415		308.895	40.5332	77.1484	24	308.895	11.9524	308.895	-0.249432		2865.84	2.11469	2865.72	1.1	2865.84
								312.805	0.556169	312.805	-0.0425867	312.805	-0.247949	2867.3	0.314182	2867.3	0.323897	2867.3	0.319809		80	78.125	0		80	2867.19	-5.8684e-15		312.805	330.556	312.805	149.979	312.805	-0.104788		312.805	40.5562	78.125	24	312.805	11.9574	312.805	-0.247949		2867.3	2.11418	2867.19	1.1	2867.3
								316.716	0.584436	316.716	-0.0434493	316.716	-0.246366	2868.77	0.315035	2868.77	0.322391	2868.77	0.318507		81	79.1016	0		81	2868.65	5.89242e-15		316.716	330.584	316.716	149.978	316.716	-0.104119		316.716	40.5844	79.1016	24	316.716	11.9566	316.716	-0.246366		2868.77	2.11503	2868.65	1.1	2868.77
								320.626	0.606265	320.626	-0.0504135	320.626	-0.247506	2870.23	0.315974	2870.23	0.322759	2870.23	0.319416		82	80.0781	0		82	2870.12	-5.87521e-15		320.626	330.606	320.626	149.975	320.626	-0.104601		320.626	40.6063	80.0781	24	320.626	11.9496	320.626	-0.247506		2870.23	2.11597	2870.12	1.1	2870.23
								324.536	0.613453	324.536	-0.0635159	324.536	-0.246639	2871.7	0.317865	2871.7	0.324185	2871.7	0.320222		83	81.0547	0		83	2871.58	5.90151e-15		324.536	330.613	324.536	149.968	324.536	-0.104234		324.536	40.6135	81.0547	24	324.536	11.9365	324.536	-0.246639		2871.7	2.11787	2871.58	1.1	2871.7
								328.446	0.613284	328.446	-0.0737108	328.446	-0.243306	2873.17	0.319535	2873.17	0.324327	2873.17	0.320012		84	82.0312	0		84	2873.05	-5.89633e-15		328.446	330.613	328.446	149.963	328.446	-0.102826		328.446	40.6133	82.0312	24	328.446	11.9263	328.446	-0.243306		2873.17	2.11953	2873.05	1.1	2873.17
								332.356	0.619429	332.356	-0.0669823	332.356	-0.236651	2874.63	0.319324	2874.63	0.324387	2874.63	0.319373		85	83.0078	0		85	2874.51	5.89437e-15		332.356	330.619	332.356	149.967	332.356	-0.100013		332.356	40.6194	83.0078	24	332.356	11.933	332.356	-0.236651		2874.63	2.11932	2874.51	1.1	2874.63
								336.266	0.624856	336.266	-0.0547339	336.266	-0.233117	2876.1	0.319334	2876.1	0.325591	2876.1	0.318719		86	83.9844	0		86	2875.98	-5.91836e-15		336.266	330.625	336.266	149.973	336.266	-0.0985198		336.266	40.6249	83.9844	24	336.266	11.9453	336.266	-0.233117		2876.1	2.11933	2875.98	1.1	2876.1
								340.176	0.619838	340.176	-0.05138	340.176	-0.23757	2877.57	0.318888	2877.57	0.326138	2877.57	0.320274		87	84.9609	0		87	2877.44	5.90258e-15		340.176	330.62	340.176	149.974	340.176	-0.100402		340.176	40.6198	84.9609	24	340.176	11.9486	340.176	-0.23757		2877.57	2.11889	2877.44	1.1	2877.57
								344.086	0.616557	344.086	-0.0519206	344.086	-0.242957	2879.03	0.317018	2879.03	0.325308	2879.03	0.32288		88	85.9375	0		88	2878.91	-5.93715e-15		344.086	330.617	344.086	149.974	344.086	-0.102678		344.086	40.6166	85.9375	24	344.086	11.9481	344.086	-0.242957		2879.03	2.11702	2878.91	1.1	2879.03
								347.996	0.613638	347.996	-0.0489513	347.996	-0.24976	2880.5	0.316847	2880.5	0.323979	2880.5	0.323103		89	86.9141	0		89	2880.37	5.90552e-15		347.996	330.614	347.996	149.976	347.996	-0.105553		347.996	40.6136	86.9141	24	347.996	11.951	347.996	-0.24976		2880.5	2.11685	2880.37	1.1	2880.5
								351.906	0.595713	351.906	-0.0445277	351.906	-0.254179	2881.96	0.318679	2881.96	0.322567	2881.96	0.321864		90	87.8906	0		90	2881.84	-5.95335e-15		351.906	330.596	351.906	149.978	351.906	-0.107421		351.906	40.5957	87.8906	24	351.906	11.9555	351.906	-0.254179		2881.96	2.11868	2881.84	1.1	2881.96
								355.816	0.574242	355.816	-0.0527755	355.816	-0.254039	2883.43	0.319209	2883.43	0.322002	2883.43	0.321944		91	88.8672	0		91	2883.3	5.92915e-15		355.816	330.574	355.816	149.974	355.816	-0.107362		355.816	40.5742	88.8672	24	355.816	11.9472	355.816	-0.254039		2883.43	2.11921	2883.3	1.1	2883.43
								359.726	0.568182	359.726	-0.0781169	359.726	-0.255628	2884.9	0.318062	2884.9	0.322504	2884.9	0.322695		92	89.8438	0		92	2884.77	-5.94267e-15		359.726	330.568	359.726	149.961	359.726	-0.108033		359.726	40.5682	89.8438	24	359.726	11.9219	359.726	-0.255628		2884.9	2.11806	2884.77	1.1	2884.9
								363.636	0.575347	363.636	-0.100573	363.636	-0.257021	2886.36	0.318312	2886.36	0.32314	2886.36	0.322655		93	90.8203	0		93	2886.23	5.9498e-15		363.636	330.575	363.636	149.95	363.636	-0.108622		363.636	40.5753	90.8203	24	363.636	11.8994	363.636	-0.257021		2886.36	2.11831	2886.23	1.1	2886.36
								367.546	0.580779	367.546	-0.1094	367.546	-0.258771	2887.83	0.319116	2887.83	0.323529	2887.83	0.322366		94	91.7969	0		94	2887.7	-5.94532e-15		367.546	330.581	367.546	149.946	367.546	-0.109362		367.546	40.5808	91.7969	24	367.546	11.8906	367.546	-0.258771		2887.83	2.11912	2887.7	1.1	2887.83
								371.457	0.572484	371.457	-0.117103	371.457	-0.268631	2889.3	0.317541	2889.3	0.324106	2889.3	0.32259		95	92.7734	0		95	2889.16	5.97154e-15		371.457	330.572	371.457	149.942	371.457	-0.113529		371.457	40.5725	92.7734	24	371.457	11.8829	371.457	-0.268631		2889.3	2.11754	2889.16	1.1	2889.3
								375.367	0.562051	375.367	-0.122253	375.367	-0.276901	2890.76	0.316084	2890.76	0.324823	2890.76	0.323459		96	93.75	0		96	2890.62	-5.96328e-15		375.367	330.562	375.367	149.939	375.367	-0.117023		375.367	40.5621	93.75	24	375.367	11.8777	375.367	-0.276901		2890.76	2.11608	2890.62	1.1	2890.76
								379.277	0.555041	379.277	-0.11964	379.277	-0.267279	2892.23	0.316148	2892.23	0.324287	2892.23	0.324071		97	94.7266	0		97	2892.09	5.97422e-15		379.277	330.555	379.277	149.941	379.277	-0.112957		379.277	40.555	94.7266	24	379.277	11.8804	379.277	-0.267279		2892.23	2.11615	2892.09	1.1	2892.23
								383.187	0.539718	383.187	-0.119738	383.187	-0.253501	2893.7	0.316157	2893.7	0.322636	2893.7	0.324077		98	95.7031	0		98	2893.55	-5.97315e-15		383.187	330.54	383.187	149.941	383.187	-0.107134		383.187	40.5397	95.7031	24	383.187	11.8803	383.187	-0.253501		2893.7	2.11616	2893.55	1.1	2893.7
								387.097	0.530042	387.097	-0.118137	387.097	-0.254383	2895.16	0.316801	2895.16	0.321124	2895.16	0.323592		99	96.6797	0		99	2895.02	5.97972e-15		387.097	330.53	387.097	149.941	387.097	-0.107507		387.097	40.53	96.6797	24	387.097	11.8819	387.097	-0.254383		2895.16	2.1168	2895.02	1.1	2895.16
								391.007	0.531335	391.007	-0.104673	391.007	-0.259638	2896.63	0.318517	2896.63	0.320512	2896.63	0.321993		100	97.6562	0		100	2896.48	-5.99863e-15		391.007	330.531	391.007	149.948	391.007	-0.109728		391.007	40.5313	97.6562	24	391.007	11.8953	391.007	-0.259638		2896.63	2.11852	2896.48	1.1	2896.63
								394.917	0.532636	394.917	-0.0886693	394.917	-0.261172	2898.09	0.319993	2898.09	0.321417	2898.09	0.320021		101	98.6328	0		101	2897.95	5.97264e-15		394.917	330.533	394.917	149.956	394.917	-0.110376		394.917	40.5326	98.6328	24	394.917	11.9113	394.917	-0.261172		2898.09	2.11999	2897.95	1.1	2898.09
								398.827	0.539235	398.827	-0.0842973	398.827	-0.263738	2899.56	0.320937	2899.56	0.3221	2899.56	0.320111		102	99.6094	0		102	2899.41	-6.02128e-15		398.827	330.539	398.827	149.958	398.827	-0.111461		398.827	40.5392	99.6094	24	398.827	11.9157	398.827	-0.263738		2899.56	2.12094	2899.41	1.1	2899.56
								402.737	0.549678	402.737	-0.0964462	402.737	-0.263696	2901.03	0.321884	2901.03	0.321389	2901.03	0.322106		103	100.586	0		103	2900.88	5.99717e-15		402.737	330.55	402.737	149.952	402.737	-0.111443		402.737	40.5497	100.586	24	402.737	11.9036	402.737	-0.263696		2901.03	2.12188	2900.88	1.1	2901.03
								406.647	0.562446	406.647	-0.113999	406.647	-0.269921	2902.49	0.321695	2902.49	0.321249	2902.49	0.32374		104	101.562	0		104	2902.34	-6.01578e-15		406.647	330.562	406.647	149.943	406.647	-0.114074		406.647	40.5624	101.562	24	406.647	11.886	406.647	-0.269921		2902.49	2.1217	2902.34	1.1	2902.49
								410.557	0.57079	410.557	-0.125762	410.557	-0.290137	2903.96	0.319583	2903.96	0.322871	2903.96	0.324488		105	102.539	0		105	2903.81	6.02389e-15		410.557	330.571	410.557	149.938	410.557	-0.122618		410.557	40.5708	102.539	24	410.557	11.8742	410.557	-0.290137		2903.96	2.11958	2903.81	1.1	2903.96
								414.467	0.565013	414.467	-0.14152	414.467	-0.30918	2905.43	0.317179	2905.43	0.324142	2905.43	0.323146		106	103.516	0		106	2905.27	-6.01966e-15		414.467	330.565	414.467	149.93	414.467	-0.130665		414.467	40.565	103.516	24	414.467	11.8585	414.467	-0.30918		2905.43	2.11718	2905.27	1.1	2905.43
								418.377	0.548283	418.377	-0.159372	418.377	-0.322066	2906.89	0.31677	2906.89	0.323317	2906.89	0.321489		107	104.492	0		107	2906.74	6.03334e-15		418.377	330.548	418.377	149.921	418.377	-0.136111		418.377	40.5483	104.492	24	418.377	11.8406	418.377	-0.322066		2906.89	2.11677	2906.74	1.1	2906.89
								422.287	0.522315	422.287	-0.169286	422.287	-0.33468	2908.36	0.31812	2908.36	0.322704	2908.36	0.322011		108	105.469	0		108	2908.2	-6.03139e-15		422.287	330.522	422.287	149.916	422.287	-0.141442		422.287	40.5223	105.469	24	422.287	11.8307	422.287	-0.33468		2908.36	2.11812	2908.2	1.1	2908.36
								426.197	0.497898	426.197	-0.181071	426.197	-0.348375	2909.82	0.319559	2909.82	0.323582	2909.82	0.322822		109	106.445	0		109	2909.67	6.05752e-15		426.197	330.498	426.197	149.91	426.197	-0.14723		426.197	40.4979	106.445	24	426.197	11.8189	426.197	-0.348375		2909.82	2.11956	2909.67	1.1	2909.82
								430.108	0.4823	430.108	-0.198573	430.108	-0.355134	2911.29	0.319708	2911.29	0.324504	2911.29	0.323156		110	107.422	0		110	2911.13	-6.02196e-15		430.108	330.482	430.108	149.901	430.108	-0.150086		430.108	40.4823	107.422	24	430.108	11.8014	430.108	-0.355134		2911.29	2.11971	2911.13	1.1	2911.29
								434.018	0.46966	434.018	-0.215254	434.018	-0.350952	2912.76	0.318293	2912.76	0.325137	2912.76	0.323457		111	108.398	0		111	2912.6	6.07651e-15		434.018	330.47	434.018	149.893	434.018	-0.148319		434.018	40.4697	108.398	24	434.018	11.7847	434.018	-0.350952		2912.76	2.11829	2912.6	1.1	2912.76
								437.928	0.458028	437.928	-0.223988	437.928	-0.353926	2914.22	0.317085	2914.22	0.326361	2914.22	0.324267		112	109.375	0		112	2914.06	-6.04959e-15		437.928	330.458	437.928	149.889	437.928	-0.149576		437.928	40.458	109.375	24	437.928	11.776	437.928	-0.353926		2914.22	2.11709	2914.06	1.1	2914.22
								441.838	0.450724	441.838	-0.228831	441.838	-0.366438	2915.69	0.316855	2915.69	0.326408	2915.69	0.32517		113	110.352	0		113	2915.53	6.06474e-15		441.838	330.451	441.838	149.886	441.838	-0.154864		441.838	40.4507	110.352	24	441.838	11.7712	441.838	-0.366438		2915.69	2.11686	2915.53	1.1	2915.69
								445.748	0.444198	445.748	-0.241638	445.748	-0.373134	2917.16	0.318484	2917.16	0.324944	2917.16	0.325369		114	111.328	0		114	2916.99	-6.0719e-15		445.748	330.444	445.748	149.88	445.748	-0.157693		445.748	40.4442	111.328	24	445.748	11.7584	445.748	-0.373134		2917.16	2.11848	2916.99	1.1	2917.16
								449.658	0.430377	449.658	-0.263902	449.658	-0.382108	2918.62	0.321279	2918.62	0.324832	2918.62	0.324444		115	112.305	0		115	2918.46	6.07599e-15		449.658	330.43	449.658	149.869	449.658	-0.161486		449.658	40.4304	112.305	24	449.658	11.7361	449.658	-0.382108		2918.62	2.12128	2918.46	1.1	2918.62
								453.568	0.409272	453.568	-0.285879	453.568	-0.395636	2920.09	0.322189	2920.09	0.325467	2920.09	0.32388		116	113.281	0		116	2919.92	-6.07946e-15		453.568	330.409	453.568	149.858	453.568	-0.167203		453.568	40.4093	113.281	24	453.568	11.7141	453.568	-0.395636		2920.09	2.12219	2919.92	1.1	2920.09
								457.478	0.386151	457.478	-0.301612	457.478	-0.401367	2921.55	0.321066	2921.55	0.326045	2921.55	0.324254		117	114.258	0		117	2921.39	6.08917e-15		457.478	330.386	457.478	149.85	457.478	-0.169625		457.478	40.3862	114.258	24	457.478	11.6984	457.478	-0.401367		2921.55	2.12107	2921.39	1.1	2921.55
								461.388	0.37363	461.388	-0.316093	461.388	-0.40902	2923.02	0.3199	2923.02	0.325975	2923.02	0.323823		118	115.234	0		118	2922.85	-6.0959e-15		461.388	330.374	461.388	149.843	461.388	-0.17286		461.388	40.3736	115.234	24	461.388	11.6839	461.388	-0.40902		2923.02	2.1199	2922.85	1.1	2923.02
								465.298	0.375195	465.298	-0.324021	465.298	-0.427023	2924.49	0.320246	2924.49	0.324897	2924.49	0.323783		119	116.211	0		119	2924.32	6.09689e-15		465.298	330.375	465.298	149.839	465.298	-0.180468		465.298	40.3752	116.211	24	465.298	11.676	465.298	-0.427023		2924.49	2.12025	2924.32	1.1	2924.49
								469.208	0.37584	469.208	-0.323064	469.208	-0.446241	2925.95	0.320504	2925.95	0.323038	2925.95	0.323507		120	117.188	0		120	2925.78	-6.10812e-15		469.208	330.376	469.208	149.84	469.208	-0.18859		469.208	40.3758	117.188	24	469.208	11.6769	469.208	-0.446241		2925.95	2.1205	2925.78	1.1	2925.95
								473.118	0.367417	473.118	-0.324043	473.118	-0.463134	2927.42	0.318235	2927.42	0.320773	2927.42	0.320402		121	118.164	0		121	2927.25	6.10858e-15		473.118	330.367	473.118	149.839	473.118	-0.195729		473.118	40.3674	118.164	24	473.118	11.676	473.118	-0.463134		2927.42	2.11824	2927.25	1.1	2927.42
								477.028	0.355077	477.028	-0.325776	477.028	-0.474471	2928.89	0.316533	2928.89	0.320437	2928.89	0.317667		122	119.141	0		122	2928.71	-6.11672e-15		477.028	330.355	477.028	149.838	477.028	-0.20052		477.028	40.3551	119.141	24	477.028	11.6742	477.028	-0.474471		2928.89	2.11653	2928.71	1.1	2928.89
								480.938	0.339802	480.938	-0.320964	480.938	-0.477629	2930.35	0.317466	2930.35	0.322051	2930.35	0.318213		123	120.117	0		123	2930.18	6.12172e-15		480.938	330.34	480.938	149.841	480.938	-0.201855		480.938	40.3398	120.117	24	480.938	11.679	480.938	-0.477629		2930.35	2.11747	2930.18	1.1	2930.35
								484.848	0.315631	484.848	-0.317485	484.848	-0.47621	2931.82	0.318319	2931.82	0.324526	2931.82	0.318437		124	121.094	0		124	2931.64	-6.13344e-15		484.848	330.316	484.848	149.842	484.848	-0.201256		484.848	40.3156	121.094	24	484.848	11.6825	484.848	-0.47621		2931.82	2.11832	2931.64	1.1	2931.82
								488.759	0.289818	488.759	-0.325782	488.759	-0.465122	2933.28	0.319087	2933.28	0.326214	2933.28	0.31876		125	122.07	0		125	2933.11	6.13284e-15		488.759	330.29	488.759	149.838	488.759	-0.196569		488.759	40.2898	122.07	24	488.759	11.6742	488.759	-0.465122		2933.28	2.11909	2933.11	1.1	2933.28
								492.669	0.278039	492.669	-0.342873	492.669	-0.447822	2934.75	0.320543	2934.75	0.326156	2934.75	0.321751		126	123.047	0		126	2934.57	-6.14707e-15		492.669	330.278	492.669	149.83	492.669	-0.189258		492.669	40.278	123.047	24	492.669	11.6571	492.669	-0.447822		2934.75	2.12054	2934.57	1.1	2934.75
								496.579	0.270912	496.579	-0.361734	496.579	-0.443267	2936.22	0.321582	2936.22	0.325164	2936.22	0.3247		127	124.023	0		127	2936.04	6.14193e-15		496.579	330.271	496.579	149.82	496.579	-0.187333		496.579	40.2709	124.023	24	496.579	11.6383	496.579	-0.443267		2936.22	2.12158	2936.04	1.1	2936.22
								500.489	0.255872	500.489	-0.378701	500.489	-0.453305	2937.68	0.322201	2937.68	0.325119	2937.68	0.325952		128	125	0		128	2937.5	-6.15941e-15		500.489	330.256	500.489	149.812	500.489	-0.191575		500.489	40.2559	125	24	500.489	11.6213	500.489	-0.453305		2937.68	2.1222	2937.5	1.1	2937.68
								504.399	0.24774	504.399	-0.384129	504.399	-0.47367	2939.15	0.32223	2939.15	0.32593	2939.15	0.325809		129	125.977	0		129	2938.96	6.15429e-15		504.399	330.248	504.399	149.809	504.399	-0.200182		504.399	40.2477	125.977	24	504.399	11.6159	504.399	-0.47367		2939.15	2.12223	2938.96	1.1	2939.15
								508.309	0.254613	508.309	-0.378103	508.309	-0.503026	2940.62	0.321647	2940.62	0.324361	2940.62	0.324143		130	126.953	0		130	2940.43	-6.163e-15		508.309	330.255	508.309	149.812	508.309	-0.212588		508.309	40.2546	126.953	24	508.309	11.6219	508.309	-0.503026		2940.62	2.12165	2940.43	1.1	2940.62
								512.219	0.25466	512.219	-0.380374	512.219	-0.526118	2942.08	0.320839	2942.08	0.322091	2942.08	0.321362		131	127.93	0		131	2941.89	6.17e-15		512.219	330.255	512.219	149.811	512.219	-0.222347		512.219	40.2547	127.93	24	512.219	11.6196	512.219	-0.526118		2942.08	2.12084	2941.89	1.1	2942.08
								516.129	0.227	516.129	-0.396757	516.129	-0.536748	2943.55	0.319401	2943.55	0.32233	2943.55	0.319766		132	128.906	0		132	2943.36	-6.18624e-15		516.129	330.227	516.129	149.803	516.129	-0.22684		516.129	40.227	128.906	24	516.129	11.6032	516.129	-0.536748		2943.55	2.1194	2943.36	1.1	2943.55
								520.039	0.187779	520.039	-0.421075	520.039	-0.542105	2945.01	0.319126	2945.01	0.323666	2945.01	0.321714		133	129.883	0		133	2944.82	6.17405e-15		520.039	330.188	520.039	149.791	520.039	-0.229104		520.039	40.1878	129.883	24	520.039	11.5789	520.039	-0.542105		2945.01	2.11913	2944.82	1.1	2945.01
								523.949	0.160062	523.949	-0.447203	523.949	-0.544939	2946.48	0.320224	2946.48	0.323042	2946.48	0.324338		134	130.859	0		134	2946.29	-6.19483e-15		523.949	330.16	523.949	149.778	523.949	-0.230302		523.949	40.1601	130.859	24	523.949	11.5528	523.949	-0.544939		2946.48	2.12022	2946.29	1.1	2946.48
								527.859	0.140599	527.859	-0.465315	527.859	-0.548445	2947.95	0.320724	2947.95	0.321746	2947.95	0.324357		135	131.836	0		135	2947.75	6.19577e-15		527.859	330.141	527.859	149.769	527.859	-0.231783		527.859	40.1406	131.836	24	527.859	11.5347	527.859	-0.548445		2947.95	2.12072	2947.75	1.1	2947.95
								531.769	0.122084	531.769	-0.475876	531.769	-0.556462	2949.41	0.321685	2949.41	0.323807	2949.41	0.323317		136	132.812	0		136	2949.22	-6.20206e-15		531.769	330.122	531.769	149.764	531.769	-0.235172		531.769	40.1221	132.812	24	531.769	11.5241	531.769	-0.556462		2949.41	2.12169	2949.22	1.1	2949.41
								535.679	0.106703	535.679	-0.483432	535.679	-0.57741	2950.88	0.32278	2950.88	0.327667	2950.88	0.322122		137	133.789	0		137	2950.68	6.20672e-15		535.679	330.107	535.679	149.76	535.679	-0.244025		535.679	40.1067	133.789	24	535.679	11.5166	535.679	-0.57741		2950.88	2.12278	2950.68	1.1	2950.88
								539.589	0.10571	539.589	-0.485162	539.589	-0.614784	2952.35	0.322912	2952.35	0.328802	2952.35	0.321432		138	134.766	0		138	2952.15	-6.21279e-15		539.589	330.106	539.589	149.759	539.589	-0.25982		539.589	40.1057	134.766	24	539.589	11.5148	539.589	-0.614784		2952.35	2.12291	2952.15	1.1	2952.35
								543.5	0.118632	543.5	-0.484951	543.5	-0.653157	2953.81	0.323062	2953.81	0.327893	2953.81	0.321299		139	135.742	0		139	2953.61	6.22576e-15		543.5	330.119	543.5	149.759	543.5	-0.276037		543.5	40.1186	135.742	24	543.5	11.515	543.5	-0.653157		2953.81	2.12306	2953.61	1.1	2953.81
								547.41	0.124746	547.41	-0.49251	547.41	-0.674445	2955.28	0.323564	2955.28	0.327045	2955.28	0.320975		140	136.719	0		140	2955.08	-6.21596e-15		547.41	330.125	547.41	149.755	547.41	-0.285033		547.41	40.1247	136.719	24	547.41	11.5075	547.41	-0.674445		2955.28	2.12356	2955.08	1.1	2955.28
								551.32	0.11713	551.32	-0.507448	551.32	-0.674157	2956.74	0.323968	2956.74	0.326436	2956.74	0.321364		141	137.695	0		141	2956.54	6.24743e-15		551.32	330.117	551.32	149.748	551.32	-0.284912		551.32	40.1171	137.695	24	551.32	11.4926	551.32	-0.674157		2956.74	2.12397	2956.54	1.1	2956.74
								555.23	0.0998992	555.23	-0.523136	555.23	-0.669514	2958.21	0.322853	2958.21	0.326372	2958.21	0.322622		142	138.672	0		142	2958.01	-6.22747e-15		555.23	330.1	555.23	149.74	555.23	-0.28295		555.23	40.0999	138.672	24	555.23	11.4769	555.23	-0.669514		2958.21	2.12285	2958.01	1.1	2958.21
								559.14	0.0746924	559.14	-0.536287	559.14	-0.6781	2959.68	0.321715	2959.68	0.32615	2959.68	0.325122		143	139.648	0		143	2959.47	6.25466e-15		559.14	330.075	559.14	149.734	559.14	-0.286578		559.14	40.0747	139.648	24	559.14	11.4637	559.14	-0.6781		2959.68	2.12172	2959.47	1.1	2959.68
								563.05	0.0520549	563.05	-0.550154	563.05	-0.692083	2961.14	0.322761	2961.14	0.326055	2961.14	0.325969		144	140.625	0		144	2960.94	-6.24849e-15		563.05	330.052	563.05	149.727	563.05	-0.292487		563.05	40.0521	140.625	24	563.05	11.4498	563.05	-0.692083		2961.14	2.12276	2960.94	1.1	2961.14
								566.96	0.0381206	566.96	-0.571141	566.96	-0.703027	2962.61	0.3223	2962.61	0.326425	2962.61	0.323441		145	141.602	0		145	2962.4	6.25006e-15		566.96	330.038	566.96	149.716	566.96	-0.297112		566.96	40.0381	141.602	24	566.96	11.4289	566.96	-0.703027		2962.61	2.1223	2962.4	1.1	2962.61
								570.87	0.0304287	570.87	-0.602073	570.87	-0.716608	2964.08	0.321086	2964.08	0.326822	2964.08	0.322993		146	142.578	0		146	2963.87	-6.2709e-15		570.87	330.03	570.87	149.701	570.87	-0.302852		570.87	40.0304	142.578	24	570.87	11.3979	570.87	-0.716608		2964.08	2.12109	2963.87	1.1	2964.08
								574.78	0.0218764	574.78	-0.635437	574.78	-0.729027	2965.54	0.322835	2965.54	0.327298	2965.54	0.32515		147	143.555	0		147	2965.33	6.25863e-15		574.78	330.022	574.78	149.685	574.78	-0.308101		574.78	40.0219	143.555	24	574.78	11.3646	574.78	-0.729027		2965.54	2.12284	2965.33	1.1	2965.54
								578.69	-0.000605769	578.69	-0.659803	578.69	-0.727579	2967.01	0.323376	2967.01	0.327057	2967.01	0.326682		148	144.531	0		148	2966.8	-6.28907e-15		578.69	329.999	578.69	149.672	578.69	-0.307489		578.69	39.9994	144.531	24	578.69	11.3402	578.69	-0.727579		2967.01	2.12338	2966.8	1.1	2967.01
								582.6	-0.0322985	582.6	-0.681586	582.6	-0.718841	2968.48	0.322448	2968.48	0.325558	2968.48	0.328063		149	145.508	0		149	2968.26	6.27406e-15		582.6	329.968	582.6	149.662	582.6	-0.303796		582.6	39.9677	145.508	24	582.6	11.3184	582.6	-0.718841		2968.48	2.12245	2968.26	1.1	2968.48
								586.51	-0.0561487	586.51	-0.708553	586.51	-0.716582	2969.94	0.323745	2969.94	0.324912	2969.94	0.328401		150	146.484	0		150	2969.73	-6.2939e-15		586.51	329.944	586.51	149.648	586.51	-0.302841		586.51	39.9439	146.484	24	586.51	11.2914	586.51	-0.716582		2969.94	2.12375	2969.73	1.1	2969.94
								590.42	-0.0711603	590.42	-0.730764	590.42	-0.722557	2971.41	0.324371	2971.41	0.325636	2971.41	0.326917		151	147.461	0		151	2971.19	6.29354e-15		590.42	329.929	590.42	149.637	590.42	-0.305366		590.42	39.9288	147.461	24	590.42	11.2692	590.42	-0.722557		2971.41	2.12437	2971.19	1.1	2971.41
								594.33	-0.0893365	594.33	-0.748794	594.33	-0.739578	2972.87	0.322501	2972.87	0.325264	2972.87	0.326518		152	148.438	0		152	2972.66	-6.30389e-15		594.33	329.911	594.33	149.628	594.33	-0.31256		594.33	39.9107	148.438	24	594.33	11.2512	594.33	-0.739578		2972.87	2.1225	2972.66	1.1	2972.87
								598.24	-0.120703	598.24	-0.771478	598.24	-0.76515	2974.34	0.321289	2974.34	0.324239	2974.34	0.327646		153	149.414	0		153	2974.12	6.31366e-15		598.24	329.879	598.24	149.617	598.24	-0.323367		598.24	39.8793	149.414	24	598.24	11.2285	598.24	-0.76515		2974.34	2.12129	2974.12	1.1	2974.34
								602.151	-0.157906	602.151	-0.795844	602.151	-0.786924	2975.81	0.321749	2975.81	0.324513	2975.81	0.32847		154	150.391	0		154	2975.59	-6.30802e-15		602.151	329.842	602.151	149.605	602.151	-0.332569		602.151	39.8421	150.391	24	602.151	11.2042	602.151	-0.786924		2975.81	2.12175	2975.59	1.1	2975.81
								606.061	-0.191055	606.061	-0.819025	606.061	-0.794621	2977.27	0.3226	2977.27	0.325829	2977.27	0.328993		155	151.367	0		155	2977.05	6.33473e-15		606.061	329.809	606.061	149.593	606.061	-0.335822		606.061	39.8089	151.367	24	606.061	11.181	606.061	-0.794621		2977.27	2.1226	2977.05	1.1	2977.27
								609.971	-0.224466	609.971	-0.837317	609.971	-0.798588	2978.74	0.323399	2978.74	0.326778	2978.74	0.32843		156	152.344	0		156	2978.52	-6.32111e-15		609.971	329.776	609.971	149.584	609.971	-0.337498		609.971	39.7755	152.344	24	609.971	11.1627	609.971	-0.798588		2978.74	2.1234	2978.52	1.1	2978.74
								613.881	-0.25564	613.881	-0.855116	613.881	-0.820447	2980.21	0.323867	2980.21	0.325794	2980.21	0.326458		157	153.32	0		157	2979.98	6.3408e-15		613.881	329.744	613.881	149.575	613.881	-0.346736		613.881	39.7444	153.32	24	613.881	11.1449	613.881	-0.820447		2980.21	2.12387	2979.98	1.1	2980.21
								617.791	-0.279469	617.791	-0.877023	617.791	-0.851349	2981.67	0.325659	2981.67	0.324969	2981.67	0.324883		158	154.297	0		158	2981.45	-6.35135e-15		617.791	329.721	617.791	149.565	617.791	-0.359796		617.791	39.7205	154.297	24	617.791	11.123	617.791	-0.851349		2981.67	2.12566	2981.45	1.1	2981.67
								621.701	-0.300819	621.701	-0.893572	621.701	-0.874624	2983.14	0.327002	2983.14	0.327345	2983.14	0.324425		159	155.273	0		159	2982.91	6.34957e-15		621.701	329.699	621.701	149.556	621.701	-0.369633		621.701	39.6992	155.273	24	621.701	11.1064	621.701	-0.874624		2983.14	2.127	2982.91	1.1	2983.14
								625.611	-0.324139	625.611	-0.907686	625.611	-0.897946	2984.6	0.32537	2984.6	0.32951	2984.6	0.325697		160	156.25	0		160	2984.38	-6.35655e-15		625.611	329.676	625.611	149.549	625.611	-0.379489		625.611	39.6759	156.25	24	625.611	11.0923	625.611	-0.897946		2984.6	2.12537	2984.38	1.1	2984.6
								629.521	-0.341202	629.521	-0.919932	629.521	-0.920564	2986.07	0.323573	2986.07	0.330138	2986.07	0.328349		161	157.227	0		161	2985.84	6.3689e-15		629.521	329.659	629.521	149.543	629.521	-0.389048		629.521	39.6588	157.227	24	629.521	11.0801	629.521	-0.920564		2986.07	2.12357	2985.84	1.1	2986.07
								633.431	-0.346027	633.431	-0.918329	633.431	-0.930345	2987.54	0.323115	2987.54	0.331549	2987.54	0.329276		162	158.203	0		162	2987.3	-6.36575e-15		633.431	329.654	633.431	149.544	633.431	-0.393182		633.431	39.654	158.203	24	633.431	11.0817	633.431	-0.930345		2987.54	2.12311	2987.3	1.1	2987.54
								637.341	-0.34883	637.341	-0.906316	637.341	-0.93314	2989	0.323963	2989	0.331779	2989	0.327185		163	159.18	0		163	2988.77	6.38214e-15		637.341	329.651	637.341	149.55	637.341	-0.394363		637.341	39.6512	159.18	24	637.341	11.0937	637.341	-0.93314		2989	2.12396	2988.77	1.1	2989
								641.251	-0.354259	641.251	-0.897768	641.251	-0.935839	2990.47	0.325713	2990.47	0.329655	2990.47	0.324246		164	160.156	0		164	2990.23	-6.37786e-15		641.251	329.646	641.251	149.554	641.251	-0.395504		641.251	39.6457	160.156	24	641.251	11.1022	641.251	-0.935839		2990.47	2.12571	2990.23	1.1	2990.47
								645.161	-0.361203	645.161	-0.901261	645.161	-0.937859	2991.94	0.327539	2991.94	0.328539	2991.94	0.324176		165	161.133	0		165	2991.7	6.39719e-15		645.161	329.639	645.161	149.553	645.161	-0.396357		645.161	39.6388	161.133	24	645.161	11.0987	645.161	-0.937859		2991.94	2.12754	2991.7	1.1	2991.94
								649.071	-0.371278	649.071	-0.915516	649.071	-0.945483	2993.4	0.329187	2993.4	0.329781	2993.4	0.326237		166	162.109	0		166	2993.16	-6.37882e-15		649.071	329.629	649.071	149.545	649.071	-0.399579		649.071	39.6287	162.109	24	649.071	11.0845	649.071	-0.945483		2993.4	2.12919	2993.16	1.1	2993.4
								652.981	-0.380909	652.981	-0.932253	652.981	-0.958871	2994.87	0.32989	2994.87	0.330718	2994.87	0.327206		167	163.086	0		167	2994.63	6.42659e-15		652.981	329.619	652.981	149.537	652.981	-0.405237		652.981	39.6191	163.086	24	652.981	11.0677	652.981	-0.958871		2994.87	2.12989	2994.63	1.1	2994.87
								656.891	-0.387324	656.891	-0.949878	656.891	-0.972258	2996.33	0.329393	2996.33	0.330202	2996.33	0.327918		168	164.062	0		168	2996.09	-6.38837e-15		656.891	329.613	656.891	149.528	656.891	-0.410895		656.891	39.6127	164.062	24	656.891	11.0501	656.891	-0.972258		2996.33	2.12939	2996.09	1.1	2996.33
								660.802	-0.39976	660.802	-0.972294	660.802	-0.984966	2997.8	0.328302	2997.8	0.330357	2997.8	0.328352		169	165.039	0		169	2997.56	6.42902e-15		660.802	329.6	660.802	149.517	660.802	-0.416265		660.802	39.6002	165.039	24	660.802	11.0277	660.802	-0.984966		2997.8	2.1283	2997.56	1.1	2997.8
								664.712	-0.424412	664.712	-0.992367	664.712	-0.994429	2999.27	0.326705	2999.27	0.330707	2999.27	0.328326		170	166.016	0		170	2999.02	-6.42072e-15		664.712	329.576	664.712	149.507	664.712	-0.420265		664.712	39.5756	166.016	24	664.712	11.0076	664.712	-0.994429		2999.27	2.12671	2999.02	1.1	2999.27
								668.622	-0.45133	668.622	-1.002	668.622	-0.995357	3000.73	0.325521	3000.73	0.32913	3000.73	0.328748		171	166.992	0		171	3000.49	6.4322e-15		668.622	329.549	668.622	149.503	668.622	-0.420657		668.622	39.5487	166.992	24	668.622	10.998	668.622	-0.995357		3000.73	2.12552	3000.49	1.1	3000.73
								672.532	-0.470795	672.532	-1.003	672.532	-0.992853	3002.2	0.324807	3002.2	0.327444	3002.2	0.327509		172	167.969	0		172	3001.95	-6.44389e-15		672.532	329.529	672.532	149.502	672.532	-0.419598		672.532	39.5292	167.969	24	672.532	10.997	672.532	-0.992853		3002.2	2.12481	3001.95	1.1	3002.2
								676.442	-0.491349	676.442	-1.00402	676.442	-0.991673	3003.67	0.324378	3003.67	0.327719	3003.67	0.325958		173	168.945	0		173	3003.42	6.43424e-15		676.442	329.509	676.442	149.502	676.442	-0.4191		676.442	39.5087	168.945	24	676.442	10.996	676.442	-0.991673		3003.67	2.12438	3003.42	1.1	3003.67
								680.352	-0.523153	680.352	-1.01676	680.352	-0.992952	3005.13	0.325466	3005.13	0.330319	3005.13	0.3267		174	169.922	0		174	3004.88	-6.46414e-15		680.352	329.477	680.352	149.495	680.352	-0.41964		680.352	39.4768	169.922	24	680.352	10.9832	680.352	-0.992952		3005.13	2.12547	3004.88	1.1	3005.13
								684.262	-0.560395	684.262	-1.0374	684.262	-1.00468	3006.6	0.326962	3006.6	0.331756	3006.6	0.32717		175	170.898	0		175	3006.35	6.43769e-15		684.262	329.44	684.262	149.485	684.262	-0.424595		684.262	39.4396	170.898	24	684.262	10.9626	684.262	-1.00468		3006.6	2.12696	3006.35	1.1	3006.6
								688.172	-0.59592	688.172	-1.05779	688.172	-1.02909	3008.06	0.326942	3008.06	0.330844	3008.06	0.326851		176	171.875	0		176	3007.81	-6.48834e-15		688.172	329.404	688.172	149.475	688.172	-0.434912		688.172	39.4041	171.875	24	688.172	10.9422	688.172	-1.02909		3008.06	2.12694	3007.81	1.1	3008.06
								692.082	-0.631593	692.082	-1.08436	692.082	-1.0589	3009.53	0.326126	3009.53	0.33144	3009.53	0.327793		177	172.852	0		177	3009.28	6.4591e-15		692.082	329.368	692.082	149.462	692.082	-0.44751		692.082	39.3684	172.852	24	692.082	10.9156	692.082	-1.0589		3009.53	2.12613	3009.28	1.1	3009.53
								695.992	-0.666753	695.992	-1.12265	695.992	-1.08065	3011	0.325556	3011	0.333228	3011	0.328761		178	173.828	0		178	3010.74	-6.49795e-15		695.992	329.333	695.992	149.443	695.992	-0.456703		695.992	39.3332	173.828	24	695.992	10.8773	695.992	-1.08065		3011	2.12556	3010.74	1.1	3011
								699.902	-0.696557	699.902	-1.16039	699.902	-1.09617	3012.46	0.325501	3012.46	0.334117	3012.46	0.327881		179	174.805	0		179	3012.21	6.47957e-15		699.902	329.303	699.902	149.424	699.902	-0.463264		699.902	39.3034	174.805	24	699.902	10.8396	699.902	-1.09617		3012.46	2.1255	3012.21	1.1	3012.46
								703.812	-0.718602	703.812	-1.18913	703.812	-1.12422	3013.93	0.326895	3013.93	0.333961	3013.93	0.326604		180	175.781	0		180	3013.67	-6.50718e-15		703.812	329.281	703.812	149.41	703.812	-0.475117		703.812	39.2814	175.781	24	703.812	10.8109	703.812	-1.12422		3013.93	2.12689	3013.67	1.1	3013.93
								707.722	-0.735062	707.722	-1.21023	707.722	-1.16145	3015.4	0.3291	3015.4	0.332851	3015.4	0.326878		181	176.758	0		181	3015.14	6.50194e-15		707.722	329.265	707.722	149.399	707.722	-0.490851		707.722	39.2649	176.758	24	707.722	10.7898	707.722	-1.16145		3015.4	2.1291	3015.14	1.1	3015.4
								711.632	-0.75528	711.632	-1.21876	711.632	-1.18766	3016.86	0.329884	3016.86	0.331262	3016.86	0.32846		182	177.734	0		182	3016.6	-6.51489e-15		711.632	329.245	711.632	149.395	711.632	-0.501927		711.632	39.2447	177.734	24	711.632	10.7812	711.632	-1.18766		3016.86	2.12988	3016.6	1.1	3016.86
								715.543	-0.780735	715.543	-1.21781	715.543	-1.19534	3018.33	0.328567	3018.33	0.331218	3018.33	0.330234		183	178.711	0		183	3018.07	6.52018e-15		715.543	329.219	715.543	149.395	715.543	-0.505172		715.543	39.2193	178.711	24	715.543	10.7822	715.543	-1.19534		3018.33	2.12857	3018.07	1.1	3018.33
								719.453	-0.810168	719.453	-1.21799	719.453	-1.19121	3019.79	0.326311	3019.79	0.332722	3019.79	0.33063		184	179.688	0		184	3019.53	-6.5316e-15		719.453	329.19	719.453	149.395	719.453	-0.503428		719.453	39.1898	179.688	24	719.453	10.782	719.453	-1.19121		3019.79	2.12631	3019.53	1.1	3019.79
								723.363	-0.839428	723.363	-1.22427	723.363	-1.18625	3021.26	0.325689	3021.26	0.33277	3021.26	0.328195		185	180.664	0		185	3021	6.54199e-15		723.363	329.161	723.363	149.392	723.363	-0.501331		723.363	39.1606	180.664	24	723.363	10.7757	723.363	-1.18625		3021.26	2.12569	3021	1.1	3021.26
								727.273	-0.856793	727.273	-1.23513	727.273	-1.18891	3022.73	0.326819	3022.73	0.331187	3022.73	0.324908		186	181.641	0		186	3022.46	-6.54823e-15		727.273	329.143	727.273	149.387	727.273	-0.502457		727.273	39.1432	181.641	24	727.273	10.7649	727.273	-1.18891		3022.73	2.12682	3022.46	1.1	3022.73
								731.183	-0.860805	731.183	-1.24714	731.183	-1.20505	3024.19	0.327012	3024.19	0.330837	3024.19	0.324803		187	182.617	0		187	3023.93	6.55613e-15		731.183	329.139	731.183	149.381	731.183	-0.509277		731.183	39.1392	182.617	24	731.183	10.7529	731.183	-1.20505		3024.19	2.12701	3023.93	1.1	3024.19
								735.093	-0.860753	735.093	-1.25808	735.093	-1.23201	3025.66	0.326795	3025.66	0.332062	3025.66	0.327812		188	183.594	0		188	3025.39	-6.55678e-15		735.093	329.139	735.093	149.375	735.093	-0.520671		735.093	39.1392	183.594	24	735.093	10.7419	735.093	-1.23201		3025.66	2.12679	3025.39	1.1	3025.66
								739.003	-0.86615	739.003	-1.26935	739.003	-1.25824	3027.13	0.327381	3027.13	0.333003	3027.13	0.33055		189	184.57	0		189	3026.86	6.5863e-15		739.003	329.134	739.003	149.37	739.003	-0.531754		739.003	39.1338	184.57	24	739.003	10.7307	739.003	-1.25824		3027.13	2.12738	3026.86	1.1	3027.13
								742.913	-0.875503	742.913	-1.28298	742.913	-1.27778	3028.59	0.327057	3028.59	0.334043	3028.59	0.331556		190	185.547	0		190	3028.32	-6.58374e-15		742.913	329.124	742.913	149.363	742.913	-0.540015		742.913	39.1245	185.547	24	742.913	10.717	742.913	-1.27778		3028.59	2.12706	3028.32	1.1	3028.59
								746.823	-0.893534	746.823	-1.30475	746.823	-1.29598	3030.06	0.326631	3030.06	0.335756	3030.06	0.331438		191	186.523	0		191	3029.79	6.58148e-15		746.823	329.106	746.823	149.352	746.823	-0.547706		746.823	39.1065	186.523	24	746.823	10.6953	746.823	-1.29598		3030.06	2.12663	3029.79	1.1	3030.06
								750.733	-0.929681	750.733	-1.33561	750.733	-1.31787	3031.52	0.328043	3031.52	0.336181	3031.52	0.329755		192	187.5	0		192	3031.25	-6.60816e-15		750.733	329.07	750.733	149.337	750.733	-0.556959		750.733	39.0703	187.5	24	750.733	10.6644	750.733	-1.31787		3031.52	2.12804	3031.25	1.1	3031.52
								754.643	-0.974588	754.643	-1.36839	754.643	-1.34628	3032.99	0.329521	3032.99	0.335069	3032.99	0.327928		193	188.477	0		193	3032.71	6.60733e-15		754.643	329.025	754.643	149.321	754.643	-0.568965		754.643	39.0254	188.477	24	754.643	10.6316	754.643	-1.34628		3032.99	2.12952	3032.71	1.1	3032.99
								758.553	-1.02018	758.553	-1.40022	758.553	-1.37803	3034.46	0.329984	3034.46	0.333158	3034.46	0.327814		194	189.453	0		194	3034.18	-6.62544e-15		758.553	328.98	758.553	149.305	758.553	-0.582382		758.553	38.9798	189.453	24	758.553	10.5998	758.553	-1.37803		3034.46	2.12998	3034.18	1.1	3034.46
								762.463	-1.05938	762.463	-1.43007	762.463	-1.40329	3035.92	0.329934	3035.92	0.330159	3035.92	0.327524		195	190.43	0		195	3035.64	6.62685e-15		762.463	328.941	762.463	149.29	762.463	-0.593057		762.463	38.9406	190.43	24	762.463	10.5699	762.463	-1.40329		3035.92	2.12993	3035.64	1.1	3035.92
								766.373	-1.089	766.373	-1.45917	766.373	-1.41905	3037.39	0.329367	3037.39	0.329032	3037.39	0.326761		196	191.406	0		196	3037.11	-6.63526e-15		766.373	328.911	766.373	149.276	766.373	-0.599717		766.373	38.911	191.406	24	766.373	10.5408	766.373	-1.41905		3037.39	2.12937	3037.11	1.1	3037.39
								770.283	-1.12098	770.283	-1.48632	770.283	-1.42755	3038.86	0.328311	3038.86	0.33152	3038.86	0.326515		197	192.383	0		197	3038.57	6.6596e-15		770.283	328.879	770.283	149.262	770.283	-0.603309		770.283	38.879	192.383	24	770.283	10.5137	770.283	-1.42755		3038.86	2.12831	3038.57	1.1	3038.86
								774.194	-1.15583	774.194	-1.50576	774.194	-1.43847	3040.32	0.32752	3040.32	0.333916	3040.32	0.327041		198	193.359	0		198	3040.04	-6.64857e-15		774.194	328.844	774.194	149.252	774.194	-0.607926		774.194	38.8442	193.359	24	774.194	10.4942	774.194	-1.43847		3040.32	2.12752	3040.04	1.1	3040.32
								778.104	-1.18588	778.104	-1.52415	778.104	-1.45578	3041.79	0.328009	3041.79	0.332769	3041.79	0.327664		199	194.336	0		199	3041.5	6.67581e-15		778.104	328.814	778.104	149.243	778.104	-0.615241		778.104	38.8141	194.336	24	778.104	10.4758	778.104	-1.45578		3041.79	2.12801	3041.5	1.1	3041.79
								782.014	-1.2069	782.014	-1.54827	782.014	-1.47675	3043.26	0.328459	3043.26	0.330527	3043.26	0.327598		200	195.312	0		200	3042.97	-6.66458e-15		782.014	328.793	782.014	149.231	782.014	-0.624102		782.014	38.7931	195.312	24	782.014	10.4517	782.014	-1.47675		3043.26	2.12846	3042.97	1.1	3043.26
								785.924	-1.21512	785.924	-1.5655	785.924	-1.50331	3044.72	0.328222	3044.72	0.332622	3044.72	0.329133		201	196.289	0		201	3044.43	6.70884e-15		785.924	328.785	785.924	149.223	785.924	-0.63533		785.924	38.7849	196.289	24	785.924	10.4345	785.924	-1.50331		3044.72	2.12822	3044.43	1.1	3044.72
								789.834	-1.21591	789.834	-1.57238	789.834	-1.52705	3046.19	0.329102	3046.19	0.337712	3046.19	0.332029		202	197.266	0		202	3045.9	-6.68773e-15		789.834	328.784	789.834	149.219	789.834	-0.64536		789.834	38.7841	197.266	24	789.834	10.4276	789.834	-1.52705		3046.19	2.1291	3045.9	1.1	3046.19
								793.744	-1.21752	793.744	-1.57683	793.744	-1.53963	3047.65	0.330822	3047.65	0.338903	3047.65	0.332985		203	198.242	0		203	3047.36	6.72482e-15		793.744	328.782	793.744	149.217	793.744	-0.650679		793.744	38.7825	198.242	24	793.744	10.4232	793.744	-1.53963		3047.65	2.13082	3047.36	1.1	3047.65
								797.654	-1.21859	797.654	-1.57481	797.654	-1.54612	3049.12	0.331492	3049.12	0.336458	3049.12	0.332289		204	199.219	0		204	3048.83	-6.71144e-15		797.654	328.781	797.654	149.218	797.654	-0.65342		797.654	38.7814	199.219	24	797.654	10.4252	797.654	-1.54612		3049.12	2.13149	3048.83	1.1	3049.12
								801.564	-1.21977	801.564	-1.56223	801.564	-1.55105	3050.59	0.332027	3050.59	0.335404	3050.59	0.33153		205	200.195	0		205	3050.29	6.74078e-15		801.564	328.78	801.564	149.224	801.564	-0.655503		801.564	38.7802	200.195	24	801.564	10.4378	801.564	-1.55105		3050.59	2.13203	3050.29	1.1	3050.59
								805.474	-1.22854	805.474	-1.54986	805.474	-1.55525	3052.05	0.331468	3052.05	0.335405	3052.05	0.332157		206	201.172	0		206	3051.76	-6.75923e-15		805.474	328.771	805.474	149.23	805.474	-0.657279		805.474	38.7715	201.172	24	805.474	10.4501	805.474	-1.55525		3052.05	2.13147	3051.76	1.1	3052.05
								809.384	-1.24603	809.384	-1.55282	809.384	-1.56301	3053.52	0.329209	3053.52	0.335032	3053.52	0.334191		207	202.148	0		207	3053.22	6.76073e-15		809.384	328.754	809.384	149.229	809.384	-0.660557		809.384	38.754	202.148	24	809.384	10.4472	809.384	-1.56301		3053.52	2.12921	3053.22	1.1	3053.52
								813.294	-1.26591	813.294	-1.56797	813.294	-1.57385	3054.99	0.329074	3054.99	0.334693	3054.99	0.335184		208	203.125	0		208	3054.69	-6.78233e-15		813.294	328.734	813.294	149.221	813.294	-0.66514		813.294	38.7341	203.125	24	813.294	10.432	813.294	-1.57385		3054.99	2.12907	3054.69	1.1	3054.99
								817.204	-1.28514	817.204	-1.58311	817.204	-1.57886	3056.45	0.330456	3056.45	0.334016	3056.45	0.333857		209	204.102	0		209	3056.15	6.79647e-15		817.204	328.715	817.204	149.214	817.204	-0.667258		817.204	38.7149	204.102	24	817.204	10.4169	817.204	-1.57886		3056.45	2.13046	3056.15	1.1	3056.45
								821.114	-1.30735	821.114	-1.60103	821.114	-1.57426	3057.92	0.332066	3057.92	0.332483	3057.92	0.332117		210	205.078	0		210	3057.62	-6.80532e-15		821.114	328.693	821.114	149.205	821.114	-0.665312		821.114	38.6926	205.078	24	821.114	10.399	821.114	-1.57426		3057.92	2.13207	3057.62	1.1	3057.92
								825.024	-1.33406	825.024	-1.61928	825.024	-1.57128	3059.38	0.334146	3059.38	0.332531	3059.38	0.331578		211	206.055	0		211	3059.08	6.8127e-15		825.024	328.666	825.024	149.196	825.024	-0.664053		825.024	38.6659	206.055	24	825.024	10.3807	825.024	-1.57128		3059.38	2.13415	3059.08	1.1	3059.38
								828.935	-1.35993	828.935	-1.63471	828.935	-1.58345	3060.85	0.334304	3060.85	0.335944	3060.85	0.331579		212	207.031	0		212	3060.55	-6.85004e-15		828.935	328.64	828.935	149.188	828.935	-0.669196		828.935	38.6401	207.031	24	828.935	10.3653	828.935	-1.58345		3060.85	2.1343	3060.55	1.1	3060.85
								832.845	-1.37851	832.845	-1.66272	832.845	-1.6068	3062.32	0.332936	3062.32	0.338111	3062.32	0.332147		213	208.008	0		213	3062.01	6.84113e-15		832.845	328.621	832.845	149.174	832.845	-0.679063		832.845	38.6215	208.008	24	832.845	10.3373	832.845	-1.6068		3062.32	2.13294	3062.01	1.1	3062.32
								836.755	-1.39802	836.755	-1.70291	836.755	-1.62895	3063.78	0.332381	3063.78	0.336664	3063.78	0.331675		214	208.984	0		214	3063.48	-6.87343e-15		836.755	328.602	836.755	149.154	836.755	-0.688425		836.755	38.602	208.984	24	836.755	10.2971	836.755	-1.62895		3063.78	2.13238	3063.48	1.1	3063.78
								840.665	-1.43024	840.665	-1.74066	840.665	-1.64757	3065.25	0.332255	3065.25	0.336314	3065.25	0.330837		215	209.961	0		215	3064.94	6.89089e-15		840.665	328.57	840.665	149.136	840.665	-0.696294		840.665	38.5698	209.961	24	840.665	10.2593	840.665	-1.64757		3065.25	2.13225	3064.94	1.1	3065.25
								844.575	-1.46197	844.575	-1.77611	844.575	-1.67185	3066.72	0.331862	3066.72	0.338423	3066.72	0.332092		216	210.938	0		216	3066.41	-6.90458e-15		844.575	328.538	844.575	149.118	844.575	-0.706554		844.575	38.538	210.938	24	844.575	10.2239	844.575	-1.67185		3066.72	2.13186	3066.41	1.1	3066.72
								848.485	-1.48413	848.485	-1.81227	848.485	-1.70504	3068.18	0.331564	3068.18	0.339476	3068.18	0.332754		217	211.914	0		217	3067.87	6.92028e-15		848.485	328.516	848.485	149.1	848.485	-0.720584		848.485	38.5159	211.914	24	848.485	10.1877	848.485	-1.70504		3068.18	2.13156	3067.87	1.1	3068.18
								852.395	-1.50777	852.395	-1.8481	852.395	-1.73748	3069.65	0.331552	3069.65	0.338629	3069.65	0.332924		218	212.891	0		218	3069.34	-6.9489e-15		852.395	328.492	852.395	149.082	852.395	-0.734293		852.395	38.4922	212.891	24	852.395	10.1519	852.395	-1.73748		3069.65	2.13155	3069.34	1.1	3069.65
								856.305	-1.53315	856.305	-1.88269	856.305	-1.76536	3071.11	0.331581	3071.11	0.337817	3071.11	0.334209		219	213.867	0		219	3070.8	6.95119e-15		856.305	328.467	856.305	149.065	856.305	-0.746075		856.305	38.4669	213.867	24	856.305	10.1173	856.305	-1.76536		3071.11	2.13158	3070.8	1.1	3071.11
								860.215	-1.55139	860.215	-1.90918	860.215	-1.78721	3072.58	0.331669	3072.58	0.338408	3072.58	0.333604		220	214.844	0		220	3072.27	-6.98016e-15		860.215	328.449	860.215	149.052	860.215	-0.755309		860.215	38.4486	214.844	24	860.215	10.0908	860.215	-1.78721		3072.58	2.13167	3072.27	1.1	3072.58
								864.125	-1.5591	864.125	-1.9225	864.125	-1.79764	3074.05	0.331948	3074.05	0.338656	3074.05	0.33161		221	215.82	0		221	3073.73	7.0194e-15		864.125	328.441	864.125	149.045	864.125	-0.759718		864.125	38.4409	215.82	24	864.125	10.0775	864.125	-1.79764		3074.05	2.13195	3073.73	1.1	3074.05
								868.035	-1.56114	868.035	-1.92814	868.035	-1.79693	3075.51	0.333173	3075.51	0.337146	3075.51	0.331594		222	216.797	0		222	3075.2	-7.0111e-15		868.035	328.439	868.035	149.043	868.035	-0.759418		868.035	38.4389	216.797	24	868.035	10.0719	868.035	-1.79693		3075.51	2.13317	3075.2	1.1	3075.51
								871.945	-1.56829	871.945	-1.93379	871.945	-1.795	3076.98	0.33582	3076.98	0.336389	3076.98	0.333281		223	217.773	0		223	3076.66	7.06077e-15		871.945	328.432	871.945	149.04	871.945	-0.758601		871.945	38.4317	217.773	24	871.945	10.0662	871.945	-1.795		3076.98	2.13582	3076.66	1.1	3076.98
								875.855	-1.58742	875.855	-1.9398	875.855	-1.80236	3078.45	0.339345	3078.45	0.338413	3078.45	0.33507		224	218.75	0		224	3078.12	-7.05873e-15		875.855	328.413	875.855	149.037	875.855	-0.761711		875.855	38.4126	218.75	24	875.855	10.0602	875.855	-1.80236		3078.45	2.13934	3078.12	1.1	3078.45
								879.765	-1.60502	879.765	-1.94444	879.765	-1.81632	3079.91	0.341388	3079.91	0.340629	3079.91	0.335457		225	219.727	0		225	3079.59	7.09676e-15		879.765	328.395	879.765	149.035	879.765	-0.767612		879.765	38.395	219.727	24	879.765	10.0556	879.765	-1.81632		3079.91	2.14139	3079.59	1.1	3079.91
								883.675	-1.60845	883.675	-1.94649	883.675	-1.83776	3081.38	0.339797	3081.38	0.341076	3081.38	0.335115		226	220.703	0		226	3081.05	-7.11488e-15		883.675	328.392	883.675	149.034	883.675	-0.77667		883.675	38.3916	220.703	24	883.675	10.0535	883.675	-1.83776		3081.38	2.1398	3081.05	1.1	3081.38
								887.586	-1.60677	887.586	-1.94391	887.586	-1.8685	3082.84	0.337721	3082.84	0.342375	3082.84	0.335154		227	221.68	0		227	3082.52	7.14329e-15		887.586	328.393	887.586	149.035	887.586	-0.789663		887.586	38.3932	221.68	24	887.586	10.0561	887.586	-1.8685		3082.84	2.13772	3082.52	1.1	3082.84
								891.496	-1.61472	891.496	-1.94705	891.496	-1.89174	3084.31	0.336376	3084.31	0.343521	3084.31	0.335113		228	222.656	0		228	3083.98	-7.16476e-15		891.496	328.385	891.496	149.033	891.496	-0.799484		891.496	38.3853	222.656	24	891.496	10.053	891.496	-1.89174		3084.31	2.13638	3083.98	1.1	3084.31
								895.406	-1.6422	895.406	-1.96409	895.406	-1.89774	3085.78	0.335741	3085.78	0.341996	3085.78	0.335577		229	223.633	0		229	3085.45	7.18806e-15		895.406	328.358	895.406	149.025	895.406	-0.802022		895.406	38.3578	223.633	24	895.406	10.0359	895.406	-1.89774		3085.78	2.13574	3085.45	1.1	3085.78
								899.316	-1.67936	899.316	-1.98468	899.316	-1.89779	3087.24	0.337851	3087.24	0.339769	3087.24	0.336217		230	224.609	0		230	3086.91	-7.2597e-15		899.316	328.321	899.316	149.015	899.316	-0.80204		899.316	38.3206	224.609	24	899.316	10.0153	899.316	-1.89779		3087.24	2.13785	3086.91	1.1	3087.24
								903.226	-1.70889	903.226	-1.99852	903.226	-1.90486	3088.71	0.338854	3088.71	0.338655	3088.71	0.337084		231	225.586	0		231	3088.38	7.2335e-15		903.226	328.291	903.226	149.008	903.226	-0.805032		903.226	38.2911	225.586	24	903.226	10.0015	903.226	-1.90486		3088.71	2.13885	3088.38	1.1	3088.71
								907.136	-1.72703	907.136	-2.00781	907.136	-1.92162	3090.18	0.337054	3090.18	0.339046	3090.18	0.336929		232	226.562	0		232	3089.84	-7.31647e-15		907.136	328.273	907.136	149.003	907.136	-0.812114		907.136	38.273	226.562	24	907.136	9.99219	907.136	-1.92162		3090.18	2.13705	3089.84	1.1	3090.18
								911.046	-1.73884	911.046	-2.02034	911.046	-1.9404	3091.64	0.335809	3091.64	0.340795	3091.64	0.335326		233	227.539	0		233	3091.31	7.31076e-15		911.046	328.261	911.046	148.997	911.046	-0.82005		911.046	38.2612	227.539	24	911.046	9.97966	911.046	-1.9404		3091.64	2.13581	3091.31	1.1	3091.64
								914.956	-1.75518	914.956	-2.03992	914.956	-1.95557	3093.11	0.335949	3093.11	0.341557	3093.11	0.335394		234	228.516	0		234	3092.77	-7.37756e-15		914.956	328.245	914.956	148.987	914.956	-0.82646		914.956	38.2448	228.516	24	914.956	9.96008	914.956	-1.95557		3093.11	2.13595	3092.77	1.1	3093.11
								918.866	-1.7799	918.866	-2.06501	918.866	-1.97416	3094.57	0.337137	3094.57	0.339756	3094.57	0.33653		235	229.492	0		235	3094.24	7.38798e-15		918.866	328.22	918.866	148.975	918.866	-0.834317		918.866	38.2201	229.492	24	918.866	9.93499	918.866	-1.97416		3094.57	2.13714	3094.24	1.1	3094.57
								922.776	-1.81072	922.776	-2.09141	922.776	-2.00651	3096.04	0.338283	3096.04	0.338446	3096.04	0.336722		236	230.469	0		236	3095.7	-7.45906e-15		922.776	328.189	922.776	148.962	922.776	-0.847987		922.776	38.1893	230.469	24	922.776	9.90859	922.776	-2.00651		3096.04	2.13828	3095.7	1.1	3096.04
								926.686	-1.8517	926.686	-2.11973	926.686	-2.04454	3097.51	0.339081	3097.51	0.339808	3097.51	0.336732		237	231.445	0		237	3097.17	7.47554e-15		926.686	328.148	926.686	148.948	926.686	-0.86406		926.686	38.1483	231.445	24	926.686	9.88027	926.686	-2.04454		3097.51	2.13908	3097.17	1.1	3097.51
								930.596	-1.89759	930.596	-2.14882	930.596	-2.07925	3098.97	0.339116	3098.97	0.340946	3098.97	0.336758		238	232.422	0		238	3098.63	-7.53119e-15		930.596	328.102	930.596	148.933	930.596	-0.87873		930.596	38.1024	232.422	24	930.596	9.85118	930.596	-2.07925		3098.97	2.13912	3098.63	1.1	3098.97
								934.506	-1.93895	934.506	-2.17086	934.506	-2.11474	3100.44	0.337285	3100.44	0.340807	3100.44	0.336725		239	233.398	0		239	3100.1	7.57976e-15		934.506	328.061	934.506	148.922	934.506	-0.893728		934.506	38.0611	233.398	24	934.506	9.82914	934.506	-2.11474		3100.44	2.13728	3100.1	1.1	3100.44
								938.416	-1.97267	938.416	-2.18488	938.416	-2.14876	3101.91	0.335771	3101.91	0.341065	3101.91	0.337061		240	234.375	0		240	3101.56	-7.60561e-15		938.416	328.027	938.416	148.915	938.416	-0.908108		938.416	38.0273	234.375	24	938.416	9.81512	938.416	-2.14876		3101.91	2.13577	3101.56	1.1	3101.91
								942.326	-2.00047	942.326	-2.19203	942.326	-2.17466	3103.37	0.336734	3103.37	0.340951	3103.37	0.337187		241	235.352	0		241	3103.03	7.68698e-15		942.326	328	942.326	148.912	942.326	-0.919051		942.326	37.9995	235.352	24	942.326	9.80797	942.326	-2.17466		3103.37	2.13673	3103.03	1.1	3103.37
								946.237	-2.02422	946.237	-2.19693	946.237	-2.1885	3104.84	0.338497	3104.84	0.340421	3104.84	0.337591		242	236.328	0		242	3104.49	-7.70366e-15		946.237	327.976	946.237	148.909	946.237	-0.924903		946.237	37.9758	236.328	24	946.237	9.80307	946.237	-2.1885		3104.84	2.1385	3104.49	1.1	3104.84
								950.147	-2.03718	950.147	-2.20674	950.147	-2.1941	3106.3	0.338908	3106.3	0.341178	3106.3	0.338526		243	237.305	0		243	3105.96	7.79733e-15		950.147	327.963	950.147	148.904	950.147	-0.927269		950.147	37.9628	237.305	24	950.147	9.79326	950.147	-2.1941		3106.3	2.13891	3105.96	1.1	3106.3
								954.057	-2.041	954.057	-2.21504	954.057	-2.19677	3107.77	0.338261	3107.77	0.342434	3107.77	0.339272		244	238.281	0		244	3107.42	-7.81183e-15		954.057	327.959	954.057	148.9	954.057	-0.928397		954.057	37.959	238.281	24	954.057	9.78496	954.057	-2.19677		3107.77	2.13826	3107.42	1.1	3107.77
								957.967	-2.04157	957.967	-2.21534	957.967	-2.19446	3109.24	0.337996	3109.24	0.343284	3109.24	0.339241		245	239.258	0		245	3108.89	7.91839e-15		957.967	327.958	957.967	148.9	957.967	-0.927419		957.967	37.9584	239.258	24	957.967	9.78466	957.967	-2.19446		3109.24	2.138	3108.89	1.1	3109.24
								961.877	-2.04576	961.877	-2.21089	961.877	-2.18189	3110.7	0.338014	3110.7	0.344438	3110.7	0.338038		246	240.234	0		246	3110.35	-7.94141e-15		961.877	327.954	961.877	148.902	961.877	-0.92211		961.877	37.9542	240.234	24	961.877	9.78911	961.877	-2.18189		3110.7	2.13801	3110.35	1.1	3110.7
								965.787	-2.06332	965.787	-2.21069	965.787	-2.16329	3112.17	0.33776	3112.17	0.345322	3112.17	0.336769		247	241.211	0		247	3111.82	8.02612e-15		965.787	327.937	965.787	148.902	965.787	-0.914248		965.787	37.9367	241.211	24	965.787	9.78931	965.787	-2.16329		3112.17	2.13776	3111.82	1.1	3112.17
								969.697	-2.09065	969.697	-2.22528	969.697	-2.15742	3113.64	0.338374	3113.64	0.345276	3113.64	0.335878		248	242.188	0		248	3113.28	-8.10619e-15		969.697	327.909	969.697	148.895	969.697	-0.911768		969.697	37.9094	242.188	24	969.697	9.77472	969.697	-2.15742		3113.64	2.13837	3113.28	1.1	3113.64
								973.607	-2.12149	973.607	-2.25673	973.607	-2.17243	3115.1	0.339834	3115.1	0.345151	3115.1	0.335548		249	243.164	0		249	3114.75	8.16286e-15		973.607	327.879	973.607	148.88	973.607	-0.918111		973.607	37.8785	243.164	24	973.607	9.74327	973.607	-2.17243		3115.1	2.13983	3114.75	1.1	3115.1
								977.517	-2.15194	977.517	-2.29694	977.517	-2.19995	3116.57	0.340426	3116.57	0.346163	3116.57	0.336429		250	244.141	0		250	3116.21	-8.27485e-15		977.517	327.848	977.517	148.86	977.517	-0.929742		977.517	37.8481	244.141	24	977.517	9.70306	977.517	-2.19995		3116.57	2.14043	3116.21	1.1	3116.57
								981.427	-2.17636	981.427	-2.3351	981.427	-2.23123	3118.04	0.340033	3118.04	0.347256	3118.04	0.337696		251	245.117	0		251	3117.68	8.30696e-15		981.427	327.824	981.427	148.841	981.427	-0.94296		981.427	37.8236	245.117	24	981.427	9.6649	981.427	-2.23123		3118.04	2.14003	3117.68	1.1	3118.04
								985.337	-2.19316	985.337	-2.36354	985.337	-2.25479	3119.5	0.340507	3119.5	0.34769	3119.5	0.336901		252	246.094	0		252	3119.14	-8.44766e-15		985.337	327.807	985.337	148.826	985.337	-0.952916		985.337	37.8068	246.094	24	985.337	9.63646	985.337	-2.25479		3119.5	2.14051	3119.14	1.1	3119.5
								989.247	-2.19965	989.247	-2.37816	989.247	-2.26466	3120.97	0.342818	3120.97	0.34846	3120.97	0.336065		253	247.07	0		253	3120.61	8.50416e-15		989.247	327.8	989.247	148.819	989.247	-0.957089		989.247	37.8003	247.07	24	989.247	9.62184	989.247	-2.26466		3120.97	2.14282	3120.61	1.1	3120.97
								993.157	-2.20171	993.157	-2.38192	993.157	-2.26631	3122.43	0.344883	3122.43	0.349757	3122.43	0.336873		254	248.047	0		254	3122.07	-8.64261e-15		993.157	327.798	993.157	148.817	993.157	-0.957786		993.157	37.7983	248.047	24	993.157	9.61808	993.157	-2.26631		3122.43	2.14488	3122.07	1.1	3122.43
								997.067	-2.21145	997.067	-2.38015	997.067	-2.26937	3123.9	0.344784	3123.9	0.351455	3123.9	0.336648		255	249.023	0		255	3123.54	8.71799e-15		997.067	327.789	997.067	148.818	997.067	-0.959079		997.067	37.7886	249.023	24	997.067	9.61985	997.067	-2.26937		3123.9	2.14478	3123.54	1.1	3123.9
								1000.98	-2.22279	1000.98	-2.38094	1000.98	-2.27966	3125.37	0.344189	3125.37	0.352319	3125.37	0.337043		256	250	0		256	3125	-8.83942e-15		1000.98	327.777	1000.98	148.818	1000.98	-0.963427		1000.98	37.7772	250	24	1000.98	9.61906	1000.98	-2.27966		3125.37	2.14419	3125	1.1	3125.37
								1004.89	-2.23116	1004.89	-2.38719	1004.89	-2.29817	3126.83	0.344823	3126.83	0.351	3126.83	0.338177		257	250.977	0		257	3126.46	8.97039e-15		1004.89	327.769	1004.89	148.815	1004.89	-0.971252		1004.89	37.7688	250.977	24	1004.89	9.61281	1004.89	-2.29817		3126.83	2.14482	3126.46	1.1	3126.83
								1008.8	-2.24536	1008.8	-2.39024	1008.8	-2.32336	3128.3	0.346005	3128.3	0.349811	3128.3	0.338402		258	251.953	0		258	3127.93	-9.08005e-15		1008.8	327.755	1008.8	148.813	1008.8	-0.981894		1008.8	37.7546	251.953	24	1008.8	9.60976	1008.8	-2.32336		3128.3	2.14601	3127.93	1.1	3128.3
								1012.71	-2.26737	1012.71	-2.3955	1012.71	-2.34926	3129.77	0.346671	3129.77	0.350653	3129.77	0.337924		259	252.93	0		259	3129.39	9.23356e-15		1012.71	327.733	1012.71	148.811	1012.71	-0.992842		1012.71	37.7326	252.93	24	1012.71	9.6045	1012.71	-2.34926		3129.77	2.14667	3129.39	1.1	3129.77
								1016.62	-2.29594	1016.62	-2.41293	1016.62	-2.3683	3131.23	0.345664	3131.23	0.352152	3131.23	0.337706		260	253.906	0		260	3130.86	-9.35898e-15		1016.62	327.704	1016.62	148.802	1016.62	-1.00089		1016.62	37.7041	253.906	24	1016.62	9.58707	1016.62	-2.3683		3131.23	2.14566	3130.86	1.1	3131.23
								1020.53	-2.32478	1020.53	-2.44197	1020.53	-2.38068	3132.7	0.344749	3132.7	0.353407	3132.7	0.33776		261	254.883	0		261	3132.32	9.54425e-15		1020.53	327.675	1020.53	148.788	1020.53	-1.00612		1020.53	37.6752	254.883	24	1020.53	9.55803	1020.53	-2.38068		3132.7	2.14475	3132.32	1.1	3132.7
								1024.44	-2.34435	1024.44	-2.47816	1024.44	-2.39727	3134.16	0.345752	3134.16	0.353484	3134.16	0.338254		262	255.859	0		262	3133.79	-9.66635e-15		1024.44	327.656	1024.44	148.77	1024.44	-1.01313		1024.44	37.6557	255.859	24	1024.44	9.52184	1024.44	-2.39727		3134.16	2.14575	3133.79	1.1	3134.16
								1028.35	-2.36167	1028.35	-2.51268	1028.35	-2.422	3135.63	0.346933	3135.63	0.35205	3135.63	0.340711		263	256.836	0		263	3135.25	9.876e-15		1028.35	327.638	1028.35	148.752	1028.35	-1.02359		1028.35	37.6383	256.836	24	1028.35	9.48732	1028.35	-2.422		3135.63	2.14693	3135.25	1.1	3135.63
								1032.26	-2.38133	1032.26	-2.53889	1032.26	-2.44897	3137.1	0.346927	3137.1	0.349996	3137.1	0.34221		264	257.812	0		264	3136.72	-1.004e-14		1032.26	327.619	1032.26	148.739	1032.26	-1.03498		1032.26	37.6187	257.812	24	1032.26	9.46111	1032.26	-2.44897		3137.1	2.14693	3136.72	1.1	3137.1
								1036.17	-2.39422	1036.17	-2.55105	1036.17	-2.46891	3138.56	0.346118	3138.56	0.349418	3138.56	0.340791		265	258.789	0		265	3138.18	1.0253e-14		1036.17	327.606	1036.17	148.733	1036.17	-1.04341		1036.17	37.6058	258.789	24	1036.17	9.44895	1036.17	-2.46891		3138.56	2.14612	3138.18	1.1	3138.56
								1040.08	-2.40373	1040.08	-2.55249	1040.08	-2.48154	3140.03	0.345729	3140.03	0.348954	3140.03	0.338546		266	259.766	0		266	3139.65	-1.04686e-14		1040.08	327.596	1040.08	148.733	1040.08	-1.04874		1040.08	37.5963	259.766	24	1040.08	9.44751	1040.08	-2.48154		3140.03	2.14573	3139.65	1.1	3140.03
								1043.99	-2.41502	1043.99	-2.54944	1043.99	-2.49649	3141.5	0.345359	3141.5	0.347199	3141.5	0.338054		267	260.742	0		267	3141.11	1.06979e-14		1043.99	327.585	1043.99	148.734	1043.99	-1.05506		1043.99	37.585	260.742	24	1043.99	9.45056	1043.99	-2.49649		3141.5	2.14536	3141.11	1.1	3141.5
								1047.9	-2.4231	1047.9	-2.5404	1047.9	-2.50472	3142.96	0.345413	3142.96	0.347446	3142.96	0.339248		268	261.719	0		268	3142.58	-1.09481e-14		1047.9	327.577	1047.9	148.739	1047.9	-1.05854		1047.9	37.5769	261.719	24	1047.9	9.4596	1047.9	-2.50472		3142.96	2.14541	3142.58	1.1	3142.96
								1051.81	-2.43367	1051.81	-2.54042	1051.81	-2.49837	3144.43	0.346748	3144.43	0.348615	3144.43	0.341422		269	262.695	0		269	3144.04	1.12028e-14		1051.81	327.566	1051.81	148.739	1051.81	-1.05586		1051.81	37.5663	262.695	24	1051.81	9.45958	1051.81	-2.49837		3144.43	2.14675	3144.04	1.1	3144.43
								1055.72	-2.45505	1055.72	-2.56239	1055.72	-2.49539	3145.89	0.347935	3145.89	0.349718	3145.89	0.343524		270	263.672	0		270	3145.51	-1.14986e-14		1055.72	327.545	1055.72	148.728	1055.72	-1.0546		1055.72	37.545	263.672	24	1055.72	9.43761	1055.72	-2.49539		3145.89	2.14794	3145.51	1.1	3145.89
								1059.63	-2.48041	1059.63	-2.59549	1059.63	-2.50597	3147.36	0.348668	3147.36	0.351248	3147.36	0.343329		271	264.648	0		271	3146.97	1.17788e-14		1059.63	327.52	1059.63	148.711	1059.63	-1.05907		1059.63	37.5196	264.648	24	1059.63	9.40451	1059.63	-2.50597		3147.36	2.14867	3146.97	1.1	3147.36
								1063.54	-2.50219	1063.54	-2.6252	1063.54	-2.52337	3148.83	0.348698	3148.83	0.351307	3148.83	0.342521		272	265.625	0		272	3148.44	-1.21418e-14		1063.54	327.498	1063.54	148.697	1063.54	-1.06642		1063.54	37.4978	265.625	24	1063.54	9.3748	1063.54	-2.52337		3148.83	2.1487	3148.44	1.1	3148.83
								1067.45	-2.52191	1067.45	-2.64257	1067.45	-2.53918	3150.29	0.34698	3150.29	0.349907	3150.29	0.343192		273	266.602	0		273	3149.9	1.24897e-14		1067.45	327.478	1067.45	148.688	1067.45	-1.07311		1067.45	37.4781	266.602	24	1067.45	9.35743	1067.45	-2.53918		3150.29	2.14698	3149.9	1.1	3150.29
								1071.36	-2.53891	1071.36	-2.64883	1071.36	-2.55309	3151.76	0.345653	3151.76	0.348413	3151.76	0.344819		274	267.578	0		274	3151.37	-1.28787e-14		1071.36	327.461	1071.36	148.685	1071.36	-1.07899		1071.36	37.4611	267.578	24	1071.36	9.35117	1071.36	-2.55309		3151.76	2.14565	3151.37	1.1	3151.76
								1075.27	-2.55455	1075.27	-2.64759	1075.27	-2.56818	3153.23	0.346382	3153.23	0.34732	3153.23	0.345225		275	268.555	0		275	3152.83	1.33117e-14		1075.27	327.445	1075.27	148.685	1075.27	-1.08536		1075.27	37.4454	268.555	24	1075.27	9.35241	1075.27	-2.56818		3153.23	2.14638	3152.83	1.1	3153.23
								1079.18	-2.57502	1079.18	-2.64199	1079.18	-2.58164	3154.69	0.347321	3154.69	0.346145	3154.69	0.345037		276	269.531	0		276	3154.3	-1.3763e-14		1079.18	327.425	1079.18	148.688	1079.18	-1.09105		1079.18	37.425	269.531	24	1079.18	9.35801	1079.18	-2.58164		3154.69	2.14732	3154.3	1.1	3154.69
								1083.09	-2.60048	1083.09	-2.64165	1083.09	-2.59265	3156.16	0.347462	3156.16	0.346987	3156.16	0.346653		277	270.508	0		277	3155.76	1.42787e-14		1083.09	327.4	1083.09	148.688	1083.09	-1.0957		1083.09	37.3995	270.508	24	1083.09	9.35835	1083.09	-2.59265		3156.16	2.14746	3155.76	1.1	3156.16
								1087	-2.62507	1087	-2.65583	1087	-2.60115	3157.62	0.347498	3157.62	0.350405	3157.62	0.348514		278	271.484	0		278	3157.23	-1.48137e-14		1087	327.375	1087	148.681	1087	-1.0993		1087	37.3749	271.484	24	1087	9.34417	1087	-2.60115		3157.62	2.1475	3157.23	1.1	3157.62
								1090.91	-2.64475	1090.91	-2.68424	1090.91	-2.60718	3159.09	0.347881	3159.09	0.352263	3159.09	0.349979		279	272.461	0		279	3158.69	1.54266e-14		1090.91	327.355	1090.91	148.667	1090.91	-1.10184		1090.91	37.3553	272.461	24	1090.91	9.31576	1090.91	-2.60718		3159.09	2.14788	3158.69	1.1	3159.09
								1094.82	-2.65742	1094.82	-2.71666	1094.82	-2.61288	3160.56	0.348627	3160.56	0.353353	3160.56	0.35101		280	273.438	0		280	3160.16	-1.60677e-14		1094.82	327.343	1094.82	148.651	1094.82	-1.10425		1094.82	37.3426	273.438	24	1094.82	9.28334	1094.82	-2.61288		3160.56	2.14863	3160.16	1.1	3160.56
								1098.73	-2.65698	1098.73	-2.74141	1098.73	-2.61644	3162.02	0.348847	3162.02	0.35486	3162.02	0.350293		281	274.414	0		281	3161.62	1.6802e-14		1098.73	327.343	1098.73	148.639	1098.73	-1.10576		1098.73	37.343	274.414	24	1098.73	9.25859	1098.73	-2.61644		3162.02	2.14885	3161.62	1.1	3162.02
								1102.64	-2.64783	1102.64	-2.75633	1102.64	-2.61472	3163.49	0.3485	3163.49	0.353791	3163.49	0.34976		282	275.391	0		282	3163.09	-1.7613e-14		1102.64	327.352	1102.64	148.631	1102.64	-1.10503		1102.64	37.3522	275.391	24	1102.64	9.24367	1102.64	-2.61472		3163.49	2.1485	3163.09	1.1	3163.49
								1106.55	-2.63691	1106.55	-2.76385	1106.55	-2.61427	3164.96	0.348723	3164.96	0.352173	3164.96	0.350852		283	276.367	0		283	3164.55	1.84984e-14		1106.55	327.363	1106.55	148.628	1106.55	-1.10484		1106.55	37.3631	276.367	24	1106.55	9.23615	1106.55	-2.61427		3164.96	2.14872	3164.55	1.1	3164.96
								1110.46	-2.62092	1110.46	-2.76252	1110.46	-2.62371	3166.42	0.349336	3166.42	0.353007	3166.42	0.351819		284	277.344	0		284	3166.02	-1.9506e-14		1110.46	327.379	1110.46	148.628	1110.46	-1.10883		1110.46	37.3791	277.344	24	1110.46	9.23748	1110.46	-2.62371		3166.42	2.14934	3166.02	1.1	3166.42
								1114.37	-2.59952	1114.37	-2.75348	1114.37	-2.6457	3167.89	0.351058	3167.89	0.355872	3167.89	0.352692		285	278.32	0		285	3167.48	2.06153e-14		1114.37	327.4	1114.37	148.633	1114.37	-1.11812		1114.37	37.4005	278.32	24	1114.37	9.24652	1114.37	-2.6457		3167.89	2.15106	3167.48	1.1	3167.89
								1118.28	-2.57586	1118.28	-2.74623	1118.28	-2.67631	3169.35	0.352316	3169.35	0.358387	3169.35	0.354561		286	279.297	0		286	3168.95	-2.18836e-14		1118.28	327.424	1118.28	148.636	1118.28	-1.13106		1118.28	37.4241	279.297	24	1118.28	9.25377	1118.28	-2.67631		3169.35	2.15232	3168.95	1.1	3169.35
								1122.19	-2.55441	1122.19	-2.74808	1122.19	-2.70339	3170.82	0.350102	3170.82	0.359223	3170.82	0.356687		287	280.273	0		287	3170.41	2.3303e-14		1122.19	327.446	1122.19	148.636	1122.19	-1.1425		1122.19	37.4456	280.273	24	1122.19	9.25192	1122.19	-2.70339		3170.82	2.1501	3170.41	1.1	3170.82
								1126.1	-2.53228	1126.1	-2.75881	1126.1	-2.72256	3172.29	0.348174	3172.29	0.360754	3172.29	0.357859		288	281.25	0		288	3171.88	-2.49408e-14		1126.1	327.468	1126.1	148.63	1126.1	-1.1506		1126.1	37.4677	281.25	24	1126.1	9.24119	1126.1	-2.72256		3172.29	2.14817	3171.88	1.1	3172.29
								1130.01	-2.4833	1130.01	-2.77303	1130.01	-2.73294	3173.75	0.349474	3173.75	0.363185	3173.75	0.358614		289	282.227	0		289	3173.34	2.68166e-14		1130.01	327.517	1130.01	148.623	1130.01	-1.15499		1130.01	37.5167	282.227	24	1130.01	9.22697	1130.01	-2.73294		3173.75	2.14947	3173.34	1.1	3173.75
								1133.92	-2.37561	1133.92	-2.78372	1133.92	-2.72944	3175.22	0.35056	3175.22	0.366531	3175.22	0.360553		290	283.203	0		290	3174.8	-2.89906e-14		1133.92	327.624	1133.92	148.618	1133.92	-1.15351		1133.92	37.6244	283.203	24	1133.92	9.21628	1133.92	-2.72944		3175.22	2.15056	3174.8	1.1	3175.22
								1137.83	-2.19372	1137.83	-2.79019	1137.83	-2.72087	3176.69	0.350081	3176.69	0.37292	3176.69	0.364084		291	284.18	0		291	3176.27	3.15849e-14		1137.83	327.806	1137.83	148.615	1137.83	-1.14989		1137.83	37.8063	284.18	24	1137.83	9.20981	1137.83	-2.72087		3176.69	2.15008	3176.27	1.1	3176.69
								1141.74	-1.9197	1141.74	-2.78789	1141.74	-2.71814	3178.15	0.350157	3178.15	0.380902	3178.15	0.368431		292	285.156	0		292	3177.73	-3.46599e-14		1141.74	328.08	1141.74	148.616	1141.74	-1.14874		1141.74	38.0803	285.156	24	1141.74	9.21211	1141.74	-2.71814		3178.15	2.15016	3177.73	1.1	3178.15
								1145.65	-1.54341	1145.65	-2.76768	1145.65	-2.71294	3179.62	0.351212	3179.62	0.389324	3179.62	0.373742		293	286.133	0		293	3179.2	3.83911e-14		1145.65	328.457	1145.65	148.626	1145.65	-1.14654		1145.65	38.4566	286.133	24	1145.65	9.23232	1145.65	-2.71294		3179.62	2.15121	3179.2	1.1	3179.62
								1149.56	-1.08028	1149.56	-2.73291	1149.56	-2.69588	3181.09	0.352082	3181.09	0.398945	3181.09	0.380638		294	287.109	0		294	3180.66	-4.29829e-14		1149.56	328.92	1149.56	148.643	1149.56	-1.13933		1149.56	38.9197	287.109	24	1149.56	9.26709	1149.56	-2.69588		3181.09	2.15208	3180.66	1.1	3181.09
								1153.47	-0.562132	1153.47	-2.68898	1153.47	-2.66843	3182.55	0.352654	3182.55	0.41017	3182.55	0.390153		295	288.086	0		295	3182.13	4.87848e-14		1153.47	329.438	1153.47	148.665	1153.47	-1.12773		1153.47	39.4379	288.086	24	1153.47	9.31102	1153.47	-2.66843		3182.55	2.15265	3182.13	1.1	3182.55
								1157.38	-0.0363494	1157.38	-2.63109	1157.38	-2.63363	3184.02	0.353983	3184.02	0.424452	3184.02	0.404513		296	289.062	0		296	3183.59	-5.62334e-14		1157.38	329.964	1157.38	148.694	1157.38	-1.11302		1157.38	39.9637	289.062	24	1157.38	9.36891	1157.38	-2.63363		3184.02	2.15398	3183.59	1.1	3184.02
								1161.29	0.439293	1161.29	-2.5637	1161.29	-2.59416	3185.48	0.354784	3185.48	0.441769	3185.48	0.423019		297	290.039	0		297	3185.06	6.57131e-14		1161.29	330.439	1161.29	148.727	1161.29	-1.09634		1161.29	40.4393	290.039	24	1161.29	9.4363	1161.29	-2.59416		3185.48	2.15478	3185.06	1.1	3185.48
								1165.2	0.816565	1165.2	-2.4924	1165.2	-2.55327	3186.95	0.355174	3186.95	0.463189	3186.95	0.445373		298	291.016	0		298	3186.52	-7.6328e-14		1165.2	330.817	1165.2	148.763	1165.2	-1.07906		1165.2	40.8166	291.016	24	1165.2	9.5076	1165.2	-2.55327		3186.95	2.15517	3186.52	1.1	3186.95
								1169.11	1.07011	1169.11	-2.41622	1169.11	-2.51501	3188.42	0.356881	3188.42	0.490732	3188.42	0.475927		299	291.992	0		299	3187.99	7.90022e-14		1169.11	331.07	1169.11	148.8	1169.11	-1.06289		1169.11	41.0701	291.992	24	1169.11	9.58378	1169.11	-2.51501		3188.42	2.15688	3187.99	1.1	3188.42
								1173.02	1.19317	1173.02	-2.34739	1173.02	-2.48186	3189.88	0.355972	3189.88	0.52275	3189.88	0.517168		300	292.969	0		300	3189.45	8.59523e-12		1173.02	331.193	1173.02	148.835	1173.02	-1.04888		1173.02	41.1932	292.969	24	1173.02	9.65261	1173.02	-2.48186		3189.88	2.15597	3189.45	1.1	3189.88
								1176.93	1.19925	1176.93	-2.29948	1176.93	-2.45463	3191.35	0.353677	3191.35	0.559199	3191.35	0.567353		301	293.945	0		301	3190.92	5.70382e-11		1176.93	331.199	1176.93	148.858	1176.93	-1.03737		1176.93	41.1992	293.945	24	1176.93	9.70052	1176.93	-2.45463		3191.35	2.15368	3190.92	1.1	3191.35
								1180.84	1.12278	1180.84	-2.27605	1180.84	-2.43395	3192.82	0.354461	3192.82	0.601062	3192.82	0.625208		302	294.922	0		302	3192.38	1.66707e-10		1180.84	331.123	1180.84	148.87	1180.84	-1.02863		1180.84	41.1228	294.922	24	1180.84	9.72395	1180.84	-2.43395		3192.82	2.15446	3192.38	1.1	3192.82
								1184.75	0.99826	1184.75	-2.2745	1184.75	-2.41647	3194.28	0.357447	3194.28	0.645753	3194.28	0.68944		303	295.898	0		303	3193.85	3.77722e-10		1184.75	330.998	1184.75	148.871	1184.75	-1.02125		1184.75	40.9983	295.898	24	1184.75	9.7255	1184.75	-2.41647		3194.28	2.15745	3193.85	1.1	3194.28
								1188.66	0.839405	1188.66	-2.28176	1188.66	-2.39775	3195.75	0.360881	3195.75	0.693441	3195.75	0.757279		304	296.875	0		304	3195.31	7.67562e-10		1188.66	330.839	1188.66	148.867	1188.66	-1.01333		1188.66	40.8394	296.875	24	1188.66	9.71824	1188.66	-2.39775		3195.75	2.16088	3195.31	1.1	3195.75
								1192.57	0.65514	1192.57	-2.28616	1192.57	-2.37813	3197.21	0.362457	3197.21	0.744097	3197.21	0.826075		305	297.852	0		305	3196.78	1.47055e-09		1192.57	330.655	1192.57	148.865	1192.57	-1.00504		1192.57	40.6551	297.852	24	1192.57	9.71384	1192.57	-2.37813		3197.21	2.16246	3196.78	1.1	3197.21
								1196.48	0.461655	1196.48	-2.29034	1196.48	-2.36406	3198.68	0.362348	3198.68	0.793053	3198.68	0.891527		306	298.828	0		306	3198.24	2.71937e-09		1196.48	330.462	1196.48	148.863	1196.48	-0.999096		1196.48	40.4617	298.828	24	1196.48	9.70966	1196.48	-2.36406		3198.68	2.16235	3198.24	1.1	3198.68
								1200.39	0.275353	1200.39	-2.30162	1200.39	-2.3599	3200.15	0.36255	3200.15	0.838281	3200.15	0.949278		307	299.805	0		307	3199.71	4.90968e-09		1200.39	330.275	1200.39	148.857	1200.39	-0.99734		1200.39	40.2754	299.805	24	1200.39	9.69838	1200.39	-2.3599		3200.15	2.16255	3199.71	1.1	3200.15
								1204.3	0.107767	1204.3	-2.31999	1204.3	-2.35997	3201.61	0.362185	3201.61	0.878279	3201.61	0.994872		308	300.781	0		308	3201.17	8.70569e-09		1204.3	330.108	1204.3	148.848	1204.3	-0.99737		1204.3	40.1078	300.781	24	1204.3	9.68001	1204.3	-2.35997		3201.61	2.16219	3201.17	1.1	3201.61
								1208.21	-0.0409258	1208.21	-2.33749	1208.21	-2.35534	3203.08	0.361076	3203.08	0.910797	3203.08	1.02398		309	301.758	0		309	3202.64	1.52078e-08		1208.21	329.959	1208.21	148.839	1208.21	-0.995411		1208.21	39.9591	301.758	24	1208.21	9.66251	1208.21	-2.35534		3203.08	2.16108	3202.64	1.1	3203.08
								1212.12	-0.168931	1212.12	-2.34899	1212.12	-2.34409	3204.55	0.361664	3204.55	0.935955	3204.55	1.03751		310	302.734	0		310	3204.1	2.62138e-08		1212.12	329.831	1212.12	148.834	1212.12	-0.990657		1212.12	39.8311	302.734	24	1212.12	9.65101	1212.12	-2.34409		3204.55	2.16166	3204.1	1.1	3204.55
								1216.03	-0.274646	1216.03	-2.3576	1216.03	-2.33638	3206.01	0.363532	3206.01	0.951899	3206.01	1.035		311	303.711	0		311	3205.57	4.46413e-08		1216.03	329.725	1216.03	148.829	1216.03	-0.987398		1216.03	39.7254	303.711	24	1216.03	9.6424	1216.03	-2.33638		3206.01	2.16353	3205.57	1.1	3206.01
								1219.94	-0.362077	1219.94	-2.35666	1219.94	-2.34383	3207.48	0.365468	3207.48	0.956252	3207.48	1.01528		312	304.688	0		312	3207.03	7.51794e-08		1219.94	329.638	1219.94	148.83	1219.94	-0.990546		1219.94	39.6379	304.688	24	1219.94	9.64334	1219.94	-2.34383		3207.48	2.16547	3207.03	1.1	3207.48
								1223.85	-0.43016	1223.85	-2.33681	1223.85	-2.36278	3208.94	0.367614	3208.94	0.950844	3208.94	0.982137		313	305.664	0		313	3208.5	1.25208e-07		1223.85	329.57	1223.85	148.84	1223.85	-0.998557		1223.85	39.5698	305.664	24	1223.85	9.66319	1223.85	-2.36278		3208.94	2.16761	3208.5	1.1	3208.94
								1227.76	-0.485801	1227.76	-2.30719	1227.76	-2.38327	3210.41	0.370444	3210.41	0.938063	3210.41	0.938176		314	306.641	0		314	3209.96	2.06227e-07		1227.76	329.514	1227.76	148.854	1227.76	-1.00721		1227.76	39.5142	306.641	24	1227.76	9.69281	1227.76	-2.38327		3210.41	2.17044	3209.96	1.10001	3210.41
								1231.67	-0.536867	1231.67	-2.28384	1231.67	-2.40319	3211.88	0.372193	3211.88	0.918574	3211.88	0.888032		315	307.617	0		315	3211.43	3.35923e-07		1231.67	329.463	1231.67	148.866	1231.67	-1.01563		1231.67	39.4631	307.617	24	1231.67	9.71616	1231.67	-2.40319		3211.88	2.17219	3211.43	1.10001	3211.88
								1235.58	-0.576052	1235.58	-2.2771	1235.58	-2.41934	3213.34	0.371771	3213.34	0.895184	3213.34	0.837554		316	308.594	0		316	3212.89	5.41155e-07		1235.58	329.424	1235.58	148.869	1235.58	-1.02246		1235.58	39.4239	308.594	24	1235.58	9.7229	1235.58	-2.41934		3213.34	2.17177	3212.89	1.10002	3213.34
								1239.49	-0.596755	1239.49	-2.27879	1239.49	-2.42606	3214.81	0.372824	3214.81	0.870901	3214.81	0.787527		317	309.57	0		317	3214.36	8.62178e-07		1239.49	329.403	1239.49	148.869	1239.49	-1.0253		1239.49	39.4032	309.57	24	1239.49	9.72121	1239.49	-2.42606		3214.81	2.17282	3214.36	1.10003	3214.81
								1243.4	-0.593403	1243.4	-2.27655	1243.4	-2.42488	3216.28	0.374855	3216.28	0.845041	3216.28	0.740272		318	310.547	0		318	3215.82	1.35853e-06		1243.4	329.407	1243.4	148.87	1243.4	-1.0248		1243.4	39.4066	310.547	24	1243.4	9.72345	1243.4	-2.42488		3216.28	2.17485	3215.82	1.10005	3216.28
								1247.31	-0.56041	1247.31	-2.27043	1247.31	-2.42201	3217.74	0.376311	3217.74	0.818379	3217.74	0.701065		319	311.523	0		319	3217.29	2.11711e-06		1247.31	329.44	1247.31	148.873	1247.31	-1.02359		1247.31	39.4396	311.523	24	1247.31	9.72957	1247.31	-2.42201		3217.74	2.17631	3217.29	1.10008	3217.74
								1251.22	-0.505568	1251.22	-2.2638	1251.22	-2.42013	3219.21	0.379202	3219.21	0.79481	3219.21	0.670398		320	312.5	0		320	3218.75	3.26305e-06		1251.22	329.494	1251.22	148.876	1251.22	-1.02279		1251.22	39.4944	312.5	24	1251.22	9.7362	1251.22	-2.42013		3219.21	2.1792	3218.75	1.10013	3219.21
								1255.13	-0.436641	1255.13	-2.26169	1255.13	-2.41931	3220.67	0.382391	3220.67	0.775235	3220.67	0.646759		321	313.477	0		321	3220.21	4.97411e-06		1255.13	329.563	1255.13	148.877	1255.13	-1.02245		1255.13	39.5634	313.477	24	1255.13	9.73831	1255.13	-2.41931		3220.67	2.18239	3220.21	1.10019	3220.67
								1259.04	-0.354743	1259.04	-2.26288	1259.04	-2.42015	3222.14	0.384748	3222.14	0.757827	3222.14	0.629625		322	314.453	0		322	3221.68	7.49938e-06		1259.04	329.645	1259.04	148.876	1259.04	-1.0228		1259.04	39.6453	314.453	24	1259.04	9.73712	1259.04	-2.42015		3222.14	2.18475	3221.68	1.10029	3222.14
								1262.95	-0.265273	1262.95	-2.25842	1262.95	-2.42304	3223.61	0.387718	3223.61	0.741046	3223.61	0.617427		323	315.43	0		323	3223.14	1.1183e-05		1262.95	329.735	1262.95	148.879	1262.95	-1.02402		1262.95	39.7347	315.43	24	1262.95	9.74158	1262.95	-2.42304		3223.61	2.18772	3223.14	1.10043	3223.61
								1266.86	-0.166642	1266.86	-2.24151	1266.86	-2.42564	3225.07	0.39158	3225.07	0.725617	3225.07	0.610355		324	316.406	0		324	3224.61	1.64936e-05		1266.86	329.833	1266.86	148.887	1266.86	-1.02512		1266.86	39.8334	316.406	24	1266.86	9.75849	1266.86	-2.42564		3225.07	2.19158	3224.61	1.10064	3225.07
								1270.77	-0.0449728	1270.77	-2.20552	1270.77	-2.42475	3226.54	0.395579	3226.54	0.713217	3226.54	0.608687		325	317.383	0		325	3226.07	2.40606e-05		1270.77	329.955	1270.77	148.905	1270.77	-1.02475		1270.77	39.955	317.383	24	1270.77	9.79448	1270.77	-2.42475		3226.54	2.19558	3226.07	1.10093	3226.54
								1274.68	0.104598	1274.68	-2.14619	1274.68	-2.41835	3228.01	0.400405	3228.01	0.701914	3228.01	0.61237		326	318.359	0		326	3227.54	3.47165e-05		1274.68	330.105	1274.68	148.934	1274.68	-1.02204		1274.68	40.1046	318.359	24	1274.68	9.85381	1274.68	-2.41835		3228.01	2.20041	3227.54	1.10134	3228.01
								1278.59	0.285252	1278.59	-2.06825	1278.59	-2.40057	3229.47	0.406202	3229.47	0.690889	3229.47	0.619874		327	319.336	0		327	3229	4.95459e-05		1278.59	330.285	1278.59	148.973	1278.59	-1.01453		1278.59	40.2853	319.336	24	1278.59	9.93175	1278.59	-2.40057		3229.47	2.2062	3229	1.10192	3229.47
								1282.5	0.509368	1282.5	-1.96595	1282.5	-2.36672	3230.94	0.412566	3230.94	0.681087	3230.94	0.626703		328	320.312	0		328	3230.47	6.99404e-05		1282.5	330.509	1282.5	149.024	1282.5	-1.00022		1282.5	40.5094	320.312	24	1282.5	10.0341	1282.5	-2.36672		3230.94	2.21257	3230.47	1.10271	3230.94
								1286.41	0.77937	1286.41	-1.81923	1286.41	-2.31829	3232.4	0.420965	3232.4	0.67046	3232.4	0.631234		329	321.289	0		329	3231.93	9.76567e-05		1286.41	330.779	1286.41	149.097	1286.41	-0.979755		1286.41	40.7794	321.289	24	1286.41	10.1808	1286.41	-2.31829		3232.4	2.22096	3231.93	1.10378	3232.4
								1290.32	1.0912	1290.32	-1.62071	1290.32	-2.26028	3233.87	0.430056	3233.87	0.658128	3233.87	0.634537		330	322.266	0		330	3233.4	0.000134876		1290.32	331.091	1290.32	149.195	1290.32	-0.955236		1290.32	41.0912	322.266	24	1290.32	10.3793	1290.32	-2.26028		3233.87	2.23006	3233.4	1.10522	3233.87
								1294.23	1.44454	1294.23	-1.38326	1294.23	-2.1973	3235.34	0.437639	3235.34	0.646169	3235.34	0.636122		331	323.242	0		331	3234.86	0.000184261		1294.23	331.445	1294.23	149.313	1294.23	-0.928622		1294.23	41.4445	323.242	24	1294.23	10.6167	1294.23	-2.1973		3235.34	2.23764	3234.86	1.10713	3235.34
								1298.14	1.84021	1298.14	-1.12828	1298.14	-2.13199	3236.8	0.445393	3236.8	0.637173	3236.8	0.636127		332	324.219	0		332	3236.33	0.000249002		1298.14	331.84	1298.14	149.44	1298.14	-0.90102		1298.14	41.8402	324.219	24	1298.14	10.8717	1298.14	-2.13199		3236.8	2.24539	3236.33	1.10963	3236.8
								1302.05	2.27116	1302.05	-0.881821	1302.05	-2.07012	3238.27	0.455833	3238.27	0.631739	3238.27	0.636607		333	325.195	0		333	3237.79	0.000332849		1302.05	332.271	1302.05	149.562	1302.05	-0.874873		1302.05	42.2712	325.195	24	1302.05	11.1182	1302.05	-2.07012		3238.27	2.25583	3237.79	1.11288	3238.27
								1305.96	2.72042	1305.96	-0.673211	1305.96	-2.02432	3239.74	0.466794	3239.74	0.628797	3239.74	0.638263		334	326.172	0		334	3239.26	0.000440123		1305.96	332.72	1305.96	149.666	1305.96	-0.855517		1305.96	42.7204	326.172	24	1305.96	11.3268	1305.96	-2.02432		3239.74	2.26679	3239.26	1.11703	3239.74
								1309.87	3.17428	1309.87	-0.526604	1309.87	-2.00285	3241.2	0.47598	3241.2	0.627705	3241.2	0.640525		335	327.148	0		335	3240.72	0.00057569		1309.87	333.174	1309.87	149.739	1309.87	-0.846443		1309.87	43.1743	327.148	24	1309.87	11.4734	1309.87	-2.00285		3241.2	2.27598	3240.72	1.12227	3241.2
								1313.78	3.63515	1313.78	-0.457154	1313.78	-1.99966	3242.67	0.485554	3242.67	0.628925	3242.67	0.644386		336	328.125	0		336	3242.19	0.000744898		1313.78	333.635	1313.78	149.773	1313.78	-0.845093		1313.78	43.6352	328.125	24	1313.78	11.5428	1313.78	-1.99966		3242.67	2.28555	3242.19	1.12882	3242.67
								1317.69	4.11304	1317.69	-0.468784	1317.69	-2.00321	3244.13	0.495068	3244.13	0.636457	3244.13	0.651948		337	329.102	0		337	3243.65	0.000953463		1317.69	334.113	1317.69	149.767	1317.69	-0.846594		1317.69	44.113	329.102	24	1317.69	11.5312	1317.69	-2.00321		3244.13	2.29507	3243.65	1.13688	3244.13
								1321.6	4.60915	1321.6	-0.547614	1321.6	-2.00784	3245.6	0.504647	3245.6	0.652319	3245.6	0.663845		338	330.078	0		338	3245.12	0.0012073		1321.6	334.609	1321.6	149.728	1321.6	-0.848551		1321.6	44.6092	330.078	24	1321.6	11.4524	1321.6	-2.00784		3245.6	2.30465	3245.12	1.1467	3245.6
								1325.51	5.12241	1325.51	-0.666139	1325.51	-2.01613	3247.07	0.514826	3247.07	0.675659	3247.07	0.681605		339	331.055	0		339	3246.58	0.0015123		1325.51	335.122	1325.51	149.669	1325.51	-0.852053		1325.51	45.1224	331.055	24	1325.51	11.3339	1325.51	-2.01613		3247.07	2.31483	3246.58	1.1585	3247.07
								1329.42	5.64751	1329.42	-0.801378	1329.42	-2.02794	3248.53	0.523972	3248.53	0.708686	3248.53	0.708509		340	332.031	0		340	3248.05	0.00187404		1329.42	335.648	1329.42	149.602	1329.42	-0.857045		1329.42	45.6475	332.031	24	1329.42	11.1986	1329.42	-2.02794		3248.53	2.32397	3248.05	1.1725	3248.53
								1333.33	6.18422	1333.33	-0.940581	1333.33	-2.03588	3250	0.535108	3250	0.752444	3250	0.744056		341	333.008	0		341	3249.51	0.00229743		1333.33	336.184	1333.33	149.533	1333.33	-0.860403		1333.33	46.1842	333.008	24	1333.33	11.0594	1333.33	-2.03588		3250	2.33511	3249.51	1.18888	3250
								1337.24	6.75316	1337.24	-1.0697	1337.24	-2.04036	3251.47	0.548814	3251.47	0.806986	3251.47	0.786172		342	333.984	0		342	3250.98	0.00278633		1337.24	336.753	1337.24	149.469	1337.24	-0.862295		1337.24	46.7532	333.984	24	1337.24	10.9303	1337.24	-2.04036		3251.47	2.34881	3250.98	1.20779	3251.47
								1341.15	7.36924	1341.15	-1.17699	1341.15	-2.04615	3252.93	0.559914	3252.93	0.873612	3252.93	0.839569		343	334.961	0		343	3252.44	0.00334318		1341.15	337.369	1341.15	149.416	1341.15	-0.864741		1341.15	47.3692	334.961	24	1341.15	10.823	1341.15	-2.04615		3252.93	2.35991	3252.44	1.22933	3252.93
								1345.06	8.02774	1345.06	-1.25983	1345.06	-2.04853	3254.4	0.570077	3254.4	0.953887	3254.4	0.909036		344	335.938	0		344	3253.91	0.00396852		1345.06	338.028	1345.06	149.374	1345.06	-0.865748		1345.06	48.0277	335.938	24	1345.06	10.7402	1345.06	-2.04853		3254.4	2.37008	3253.91	1.25352	3254.4
								1348.97	8.71933	1348.97	-1.31778	1348.97	-2.04113	3255.87	0.583339	3255.87	1.04804	3255.87	0.99398		345	336.914	0		345	3255.37	0.00466063		1348.97	338.719	1348.97	149.346	1348.97	-0.862619		1348.97	48.7193	336.914	24	1348.97	10.6822	1348.97	-2.04113		3255.87	2.38334	3255.37	1.2803	3255.87
								1352.88	9.43248	1352.88	-1.35386	1352.88	-2.02273	3257.33	0.598182	3257.33	1.15628	3257.33	1.09461		346	337.891	0		346	3256.84	0.0054152		1352.88	339.432	1352.88	149.328	1352.88	-0.854846		1352.88	49.4325	337.891	24	1352.88	10.6461	1352.88	-2.02273		3257.33	2.39818	3256.84	1.30949	3257.33
								1356.79	10.1526	1356.79	-1.37319	1356.79	-1.99662	3258.8	0.613867	3258.8	1.28078	3258.8	1.21064		347	338.867	0		347	3258.3	0.0062251		1356.79	340.153	1356.79	149.318	1356.79	-0.84381		1356.79	50.1526	338.867	24	1356.79	10.6268	1356.79	-1.99662		3258.8	2.41387	3258.3	1.34082	3258.8
								1360.7	10.8691	1360.7	-1.37951	1360.7	-1.96823	3260.26	0.631217	3260.26	1.41872	3260.26	1.3387		348	339.844	0		348	3259.77	0.00708021		1360.7	340.869	1360.7	149.315	1360.7	-0.831813		1360.7	50.8691	339.844	24	1360.7	10.6205	1360.7	-1.96823		3260.26	2.43122	3259.77	1.3739	3260.26
								1364.61	11.5756	1364.61	-1.37874	1364.61	-1.94346	3261.73	0.649556	3261.73	1.56413	3261.73	1.47528		349	340.82	0		349	3261.23	0.0079675		1364.61	341.576	1364.61	149.315	1364.61	-0.821343		1364.61	51.5756	340.82	24	1364.61	10.6213	1364.61	-1.94346		3261.73	2.44956	3261.23	1.40822	3261.73
								1368.52	12.2637	1368.52	-1.37398	1368.52	-1.92369	3263.2	0.668917	3263.2	1.71338	3263.2	1.61457		350	341.797	0		350	3262.7	0.00887119		1368.52	342.264	1368.52	149.318	1368.52	-0.812987		1368.52	52.2637	341.797	24	1368.52	10.626	1368.52	-1.92369		3263.2	2.46892	3262.7	1.44318	3263.2
								1372.43	12.9214	1372.43	-1.36627	1372.43	-1.90199	3264.66	0.690489	3264.66	1.86117	3264.66	1.7466		351	342.773	0		351	3264.16	0.00977313		1372.43	342.921	1372.43	149.322	1372.43	-0.803815		1372.43	52.9214	342.773	24	1372.43	10.6337	1372.43	-1.90199		3264.66	2.49049	3264.16	1.47808	3264.66
								1376.34	13.5332	1376.34	-1.35623	1376.34	-1.8745	3266.13	0.713549	3266.13	2.00052	3266.13	1.86038		352	343.75	0		352	3265.62	0.0106534		1376.34	343.533	1376.34	149.327	1376.34	-0.792199		1376.34	53.5332	343.75	24	1376.34	10.6438	1376.34	-1.8745		3266.13	2.51355	3265.62	1.51213	3266.13
								1380.25	14.0851	1380.25	-1.34125	1380.25	-1.84358	3267.6	0.738671	3267.6	2.12493	3267.6	1.9457		353	344.727	0		353	3267.09	0.0114909		1380.25	344.085	1380.25	149.334	1380.25	-0.779133		1380.25	54.0851	344.727	24	1380.25	10.6587	1380.25	-1.84358		3267.6	2.53867	3267.09	1.54453	3267.6
								1384.16	14.5761	1384.16	-1.32238	1384.16	-1.8133	3269.06	0.765944	3269.06	2.22867	3269.06	1.99552		354	345.703	0		354	3268.55	0.0122642		1384.16	344.576	1384.16	149.343	1384.16	-0.766335		1384.16	54.5761	345.703	24	1384.16	10.6776	1384.16	-1.8133		3269.06	2.56594	3268.55	1.57445	3269.06
								1388.07	14.9998	1388.07	-1.30771	1388.07	-1.78924	3270.53	0.793054	3270.53	2.30605	3270.53	2.00555		355	346.68	0		355	3270.02	0.0129528		1388.07	345	1388.07	149.351	1388.07	-0.756167		1388.07	54.9998	346.68	24	1388.07	10.6923	1388.07	-1.78924		3270.53	2.59305	3270.02	1.60108	3270.53
								1391.98	15.3374	1391.98	-1.30516	1391.98	-1.77295	3271.99	0.820136	3271.99	2.35245	3271.99	1.97426		356	347.656	0		356	3271.48	0.0135375		1391.98	345.337	1391.98	149.352	1391.98	-0.749281		1391.98	55.3374	347.656	24	1391.98	10.6948	1391.98	-1.77295		3271.99	2.62014	3271.48	1.6237	3271.99
								1395.89	15.5863	1395.89	-1.31245	1395.89	-1.75912	3273.46	0.846671	3273.46	2.36747	3273.46	1.90238		357	348.633	0		357	3272.95	0.0140017		1395.89	345.586	1395.89	149.348	1395.89	-0.743436		1395.89	55.5863	348.633	24	1395.89	10.6875	1395.89	-1.75912		3273.46	2.64667	3272.95	1.64166	3273.46
								1399.8	15.7556	1399.8	-1.32619	1399.8	-1.73961	3274.93	0.870779	3274.93	2.35441	3274.93	1.79738		358	349.609	0		358	3274.41	0.014332		1399.8	345.756	1399.8	149.342	1399.8	-0.735194		1399.8	55.7556	349.609	24	1399.8	10.6738	1399.8	-1.73961		3274.93	2.67078	3274.41	1.65444	3274.93
								1403.71	15.8461	1403.71	-1.341	1403.71	-1.7155	3276.39	0.89159	3276.39	2.31679	3276.39	1.67305		359	350.586	0		359	3275.88	0.0145192		1403.71	345.846	1403.71	149.334	1403.71	-0.725005		1403.71	55.8461	350.586	24	1403.71	10.659	1403.71	-1.7155		3276.39	2.69159	3275.88	1.66168	3276.39
								1407.62	15.8518	1407.62	-1.35207	1407.62	-1.69535	3277.86	0.907377	3277.86	2.25804	3277.86	1.54132		360	351.562	0		360	3277.34	0.0145585		1407.62	345.852	1407.62	149.329	1407.62	-0.716486		1407.62	55.8518	351.562	24	1407.62	10.6479	1407.62	-1.69535		3277.86	2.70738	3277.34	1.6632	3277.86
								1411.53	15.7721	1411.53	-1.36491	1411.53	-1.68147	3279.33	0.918161	3279.33	2.18387	3279.33	1.4116		361	352.539	0		361	3278.81	0.0144496		1411.53	345.772	1411.53	149.322	1411.53	-0.71062		1411.53	55.7721	352.539	24	1411.53	10.6351	1411.53	-1.68147		3279.33	2.71816	3278.81	1.65899	3279.33
								1415.44	15.6155	1415.44	-1.38328	1415.44	-1.66793	3280.79	0.923106	3280.79	2.10111	3280.79	1.29189		362	353.516	0		362	3280.27	0.0141972		1415.44	345.616	1415.44	149.313	1415.44	-0.704898		1415.44	55.6155	353.516	24	1415.44	10.6167	1415.44	-1.66793		3280.79	2.72311	3280.27	1.64922	3280.79
								1419.35	15.3959	1419.35	-1.41244	1419.35	-1.65005	3282.26	0.919446	3282.26	2.01381	3282.26	1.18797		363	354.492	0		363	3281.74	0.0138103		1419.35	345.396	1419.35	149.299	1419.35	-0.697341		1419.35	55.3959	354.492	24	1419.35	10.5876	1419.35	-1.65005		3282.26	2.71945	3281.74	1.63425	3282.26
								1423.26	15.128	1423.26	-1.45155	1423.26	-1.63348	3283.72	0.907549	3283.72	1.92572	3283.72	1.10316		364	355.469	0		364	3283.2	0.0133019		1423.26	345.128	1423.26	149.279	1423.26	-0.690341		1423.26	55.128	355.469	24	1423.26	10.5485	1423.26	-1.63348		3283.72	2.70755	3283.2	1.61459	3283.72
								1427.17	14.8253	1427.17	-1.49304	1427.17	-1.62116	3285.19	0.888908	3285.19	1.84058	3285.19	1.03871		365	356.445	0		365	3284.67	0.0126884		1427.17	344.825	1427.17	149.259	1427.17	-0.685135		1427.17	54.8253	356.445	24	1427.17	10.507	1427.17	-1.62116		3285.19	2.68891	3284.67	1.59085	3285.19
								1431.09	14.4901	1431.09	-1.53876	1431.09	-1.6111	3286.66	0.864512	3286.66	1.75938	3286.66	0.991899		366	357.422	0		366	3286.13	0.0119886		1431.09	344.49	1431.09	149.236	1431.09	-0.680882		1431.09	54.4901	357.422	24	1431.09	10.4612	1431.09	-1.6111		3286.66	2.66451	3286.13	1.56378	3286.66
								1435	14.1153	1435	-1.59212	1435	-1.60443	3288.12	0.834675	3288.12	1.68252	3288.12	0.957379		367	358.398	0		367	3287.6	0.0112228		1435	344.115	1435	149.21	1435	-0.678061		1435	54.1153	358.398	24	1435	10.4079	1435	-1.60443		3288.12	2.63467	3287.6	1.53416	3288.12
								1438.91	13.7014	1438.91	-1.65261	1438.91	-1.60371	3289.59	0.799649	3289.59	1.60892	3289.59	0.931438		368	359.375	0		368	3289.06	0.0104121		1438.91	343.701	1438.91	149.179	1438.91	-0.67776		1438.91	53.7014	359.375	24	1438.91	10.3474	1438.91	-1.60371		3289.59	2.59965	3289.06	1.50279	3289.59
								1442.82	13.2593	1442.82	-1.71606	1442.82	-1.61763	3291.06	0.761129	3291.06	1.5354	3291.06	0.912683		369	360.352	0		369	3290.53	0.00957721		1442.82	343.259	1442.82	149.148	1442.82	-0.683643		1442.82	53.2593	360.352	24	1442.82	10.2839	1442.82	-1.61763		3291.06	2.56113	3290.53	1.4705	3291.06
								1446.73	12.7982	1446.73	-1.77531	1446.73	-1.6485	3292.52	0.721954	3292.52	1.46098	3292.52	0.898892		370	361.328	0		370	3291.99	0.00873792		1446.73	342.798	1446.73	149.119	1446.73	-0.696689		1446.73	52.7982	361.328	24	1446.73	10.2247	1446.73	-1.6485		3292.52	2.52195	3291.99	1.43803	3292.52
								1450.64	12.3218	1450.64	-1.82734	1450.64	-1.6884	3293.99	0.68388	3293.99	1.38722	3293.99	0.88761		371	362.305	0		371	3293.46	0.00791209		1450.64	342.322	1450.64	149.093	1450.64	-0.71355		1450.64	52.3218	362.305	24	1450.64	10.1727	1450.64	-1.6884		3293.99	2.48388	3293.46	1.40608	3293.99
								1454.55	11.8395	1454.55	-1.86775	1454.55	-1.7314	3295.45	0.64909	3295.45	1.31321	3295.45	0.876658		372	363.281	0		372	3294.92	0.0071153		1454.55	341.84	1454.55	149.073	1454.55	-0.731723		1454.55	51.8395	363.281	24	1454.55	10.1322	1454.55	-1.7314		3295.45	2.44909	3294.92	1.37526	3295.45
								1458.46	11.3588	1458.46	-1.89354	1458.46	-1.77511	3296.92	0.619735	3296.92	1.23949	3296.92	0.863094		373	364.258	0		373	3296.39	0.00636046		1458.46	341.359	1458.46	149.06	1458.46	-0.750196		1458.46	51.3588	364.258	24	1458.46	10.1065	1458.46	-1.77511		3296.92	2.41973	3296.39	1.34606	3296.92
								1462.37	10.8688	1462.37	-1.9169	1462.37	-1.82888	3298.39	0.594652	3298.39	1.16923	3298.39	0.845667		374	365.234	0		374	3297.85	0.00565759		1462.37	340.869	1462.37	149.048	1462.37	-0.772919		1462.37	50.8688	365.234	24	1462.37	10.0831	1462.37	-1.82888		3298.39	2.39465	3297.85	1.31887	3298.39
								1466.28	10.3634	1466.28	-1.95248	1466.28	-1.89907	3299.85	0.571759	3299.85	1.10257	3299.85	0.823669		375	366.211	0		375	3299.32	0.0050138		1466.28	340.363	1466.28	149.031	1466.28	-0.802585		1466.28	50.3634	366.211	24	1466.28	10.0475	1466.28	-1.89907		3299.85	2.37176	3299.32	1.29396	3299.85
								1470.19	9.85362	1470.19	-2.00366	1470.19	-1.97322	3301.32	0.552185	3301.32	1.03986	3301.32	0.799946		376	367.188	0		376	3300.78	0.00443345		1470.19	339.854	1470.19	149.005	1470.19	-0.833919		1470.19	49.8536	367.188	24	1470.19	9.99634	1470.19	-1.97322		3301.32	2.35218	3300.78	1.27151	3301.32
								1474.1	9.35592	1474.1	-2.06164	1474.1	-2.03731	3302.79	0.538231	3302.79	0.981476	3302.79	0.777652		377	368.164	0		377	3302.25	0.00391833		1474.1	339.356	1474.1	148.976	1474.1	-0.861004		1474.1	49.3559	368.164	24	1474.1	9.93836	1474.1	-2.03731		3302.79	2.33823	3302.25	1.25158	3302.79
								1478.01	8.87256	1478.01	-2.11766	1478.01	-2.08806	3304.25	0.52825	3304.25	0.929609	3304.25	0.75491		378	369.141	0		378	3303.71	0.00346805		1478.01	338.873	1478.01	148.949	1478.01	-0.882453		1478.01	48.8726	369.141	24	1478.01	9.88234	1478.01	-2.08806		3304.25	2.32825	3303.71	1.23416	3304.25
								1481.92	8.39157	1481.92	-2.16848	1481.92	-2.13585	3305.72	0.51896	3305.72	0.884844	3305.72	0.732094		379	370.117	0		379	3305.18	0.00308038		1481.92	338.392	1481.92	148.923	1481.92	-0.902653		1481.92	48.3916	370.117	24	1481.92	9.83152	1481.92	-2.13585		3305.72	2.31896	3305.18	1.21917	3305.72
								1485.83	7.91468	1485.83	-2.21144	1485.83	-2.1916	3307.18	0.511003	3307.18	0.842933	3307.18	0.713042		380	371.094	0		380	3306.64	0.00275167		1485.83	337.915	1485.83	148.902	1485.83	-0.926213		1485.83	47.9147	371.094	24	1485.83	9.78856	1485.83	-2.1916		3307.18	2.311	3306.64	1.20645	3307.18
								1489.74	7.44874	1489.74	-2.25122	1489.74	-2.25457	3308.65	0.506721	3308.65	0.807229	3308.65	0.698939		381	372.07	0		381	3308.11	0.00247727		1489.74	337.449	1489.74	148.882	1489.74	-0.952824		1489.74	47.4487	372.07	24	1489.74	9.74878	1489.74	-2.25457		3308.65	2.30672	3308.11	1.19583	3308.65
								1493.65	6.99452	1493.65	-2.29244	1493.65	-2.31335	3310.12	0.505714	3310.12	0.781955	3310.12	0.687264		382	373.047	0		382	3309.57	0.00225188		1493.65	336.995	1493.65	148.862	1493.65	-0.977664		1493.65	46.9945	373.047	24	1493.65	9.70756	1493.65	-2.31335		3310.12	2.30571	3309.57	1.18711	3310.12
								1497.56	6.55561	1497.56	-2.33706	1497.56	-2.35625	3311.58	0.506909	3311.58	0.763756	3311.58	0.67723		383	374.023	0		383	3311.04	0.00206989		1497.56	336.556	1497.56	148.84	1497.56	-0.995796		1497.56	46.5556	374.023	24	1497.56	9.66294	1497.56	-2.35625		3311.58	2.30691	3311.04	1.18007	3311.58
								1501.47	6.13659	1501.47	-2.38335	1501.47	-2.38233	3313.05	0.50729	3313.05	0.750307	3313.05	0.670541		384	375	0		384	3312.5	0.00192565		1501.47	336.137	1501.47	148.817	1501.47	-1.00682		1501.47	46.1366	375	24	1501.47	9.61665	1501.47	-2.38233		3313.05	2.30729	3312.5	1.17449	3313.05
								1505.38	5.73602	1505.38	-2.4262	1505.38	-2.40131	3314.52	0.505599	3314.52	0.740421	3314.52	0.667516		385	375.977	0		385	3313.96	0.00181372		1505.38	335.736	1505.38	148.795	1505.38	-1.01484		1505.38	45.736	375.977	24	1505.38	9.5738	1505.38	-2.40131		3314.52	2.3056	3313.96	1.17016	3314.52
								1509.29	5.35722	1509.29	-2.46839	1509.29	-2.42918	3315.98	0.504859	3315.98	0.733078	3315.98	0.667154		386	376.953	0		386	3315.43	0.00172901		1509.29	335.357	1509.29	148.774	1509.29	-1.02662		1509.29	45.3572	376.953	24	1509.29	9.53161	1509.29	-2.42918		3315.98	2.30486	3315.43	1.16689	3315.98
								1513.2	5.00796	1513.2	-2.50766	1513.2	-2.46549	3317.45	0.506147	3317.45	0.729431	3317.45	0.669122		387	377.93	0		387	3316.89	0.00166687		1513.2	335.008	1513.2	148.755	1513.2	-1.04196		1513.2	45.008	377.93	24	1513.2	9.49234	1513.2	-2.46549		3317.45	2.30615	3316.89	1.16448	3317.45
								1517.11	4.684	1517.11	-2.53553	1517.11	-2.50054	3318.91	0.508989	3318.91	0.731743	3318.91	0.674226		388	378.906	0		388	3318.36	0.00162322		1517.11	334.684	1517.11	148.741	1517.11	-1.05678		1517.11	44.684	378.906	24	1517.11	9.46447	1517.11	-2.50054		3318.91	2.30899	3318.36	1.16279	3318.91
								1521.02	4.37605	1521.02	-2.55278	1521.02	-2.53737	3320.38	0.51166	3320.38	0.738654	3320.38	0.681072		389	379.883	0		389	3319.82	0.00159448		1521.02	334.376	1521.02	148.733	1521.02	-1.07234		1521.02	44.376	379.883	24	1521.02	9.44722	1521.02	-2.53737		3320.38	2.31166	3319.82	1.16168	3320.38
								1524.93	4.07416	1524.93	-2.56851	1524.93	-2.57959	3321.85	0.512775	3321.85	0.745258	3321.85	0.688352		390	380.859	0		390	3321.29	0.00157764		1524.93	334.074	1524.93	148.725	1524.93	-1.09019		1524.93	44.0742	380.859	24	1524.93	9.43149	1524.93	-2.57959		3321.85	2.31278	3321.29	1.16103	3321.85
								1528.84	3.77217	1528.84	-2.58989	1528.84	-2.62458	3323.31	0.514655	3323.31	0.75133	3323.31	0.696903		391	381.836	0		391	3322.75	0.00157016		1528.84	333.772	1528.84	148.714	1528.84	-1.1092		1528.84	43.7722	381.836	24	1528.84	9.41011	1528.84	-2.62458		3323.31	2.31465	3322.75	1.16074	3323.31
								1532.75	3.47217	1532.75	-2.61931	1532.75	-2.66657	3324.78	0.519701	3324.78	0.759592	3324.78	0.706784		392	382.812	0		392	3324.22	0.00157001		1532.75	333.472	1532.75	148.7	1532.75	-1.12694		1532.75	43.4722	382.812	24	1532.75	9.38069	1532.75	-2.66657		3324.78	2.3197	3324.22	1.16074	3324.78
								1536.66	3.18017	1536.66	-2.65663	1536.66	-2.69823	3326.25	0.526688	3326.25	0.77088	3326.25	0.718607		393	383.789	0		393	3325.68	0.00157551		1536.66	333.18	1536.66	148.681	1536.66	-1.14032		1536.66	43.1802	383.789	24	1536.66	9.34337	1536.66	-2.69823		3326.25	2.32669	3325.68	1.16095	3326.25
								1540.57	2.89969	1540.57	-2.69922	1540.57	-2.71756	3327.71	0.534164	3327.71	0.784685	3327.71	0.733391		394	384.766	0		394	3327.15	0.00158538		1540.57	332.9	1540.57	148.66	1540.57	-1.14849		1540.57	42.8997	384.766	24	1540.57	9.30078	1540.57	-2.71756		3327.71	2.33416	3327.15	1.16133	3327.71
								1544.48	2.62983	1544.48	-2.75231	1544.48	-2.73432	3329.18	0.542428	3329.18	0.798393	3329.18	0.750939		395	385.742	0		395	3328.61	0.00159859		1544.48	332.63	1544.48	148.633	1544.48	-1.15557		1544.48	42.6298	385.742	24	1544.48	9.24769	1544.48	-2.73432		3329.18	2.34243	3328.61	1.16184	3329.18
								1548.39	2.37019	1548.39	-2.8209	1548.39	-2.75793	3330.65	0.550024	3330.65	0.811317	3330.65	0.768682		396	386.719	0		396	3330.08	0.00161438		1548.39	332.37	1548.39	148.599	1548.39	-1.16555		1548.39	42.3702	386.719	24	1548.39	9.1791	1548.39	-2.75793		3330.65	2.35002	3330.08	1.16245	3330.65
								1552.3	2.12112	1552.3	-2.8979	1552.3	-2.79107	3332.11	0.55444	3332.11	0.823626	3332.11	0.784951		397	387.695	0		397	3331.54	0.00163218		1552.3	332.121	1552.3	148.561	1552.3	-1.17956		1552.3	42.1211	387.695	24	1552.3	9.1021	1552.3	-2.79107		3332.11	2.35444	3331.54	1.16314	3332.11
								1556.21	1.88192	1556.21	-2.97537	1556.21	-2.83338	3333.58	0.55476	3333.58	0.832931	3333.58	0.799463		398	388.672	0		398	3333.01	0.00165155		1556.21	331.882	1556.21	148.523	1556.21	-1.19744		1556.21	41.8819	388.672	24	1556.21	9.02463	1556.21	-2.83338		3333.58	2.35476	3333.01	1.16389	3333.58
								1560.12	1.64628	1560.12	-3.04779	1560.12	-2.88511	3335.04	0.552038	3335.04	0.838577	3335.04	0.810626		399	389.648	0		399	3334.47	0.00167219		1560.12	331.646	1560.12	148.487	1560.12	-1.2193		1560.12	41.6463	389.648	24	1560.12	8.95221	1560.12	-2.88511		3335.04	2.35204	3334.47	1.16469	3335.04
								1564.03	1.40647	1564.03	-3.11828	1564.03	-2.95132	3336.51	0.545589	3336.51	0.839502	3336.51	0.81771		400	390.625	0		400	3335.94	0.00169389		1564.03	331.406	1564.03	148.452	1564.03	-1.24728		1564.03	41.4065	390.625	24	1564.03	8.88172	1564.03	-2.95132		3336.51	2.34559	3335.94	1.16553	3336.51
								1567.94	1.15635	1567.94	-3.20102	1567.94	-3.03173	3337.98	0.534507	3337.98	0.835191	3337.98	0.818365		401	391.602	0		401	3337.4	0.0017165		1567.94	331.156	1567.94	148.411	1567.94	-1.28127		1567.94	41.1563	391.602	24	1567.94	8.79898	1567.94	-3.03173		3337.98	2.33451	3337.4	1.1664	3337.98
								1571.85	0.894186	1571.85	-3.29643	1571.85	-3.12118	3339.44	0.521158	3339.44	0.82712	3339.44	0.811276		402	392.578	0		402	3338.87	0.00173992		1571.85	330.894	1571.85	148.363	1571.85	-1.31907		1571.85	40.8942	392.578	24	1571.85	8.70357	1571.85	-3.12118		3339.44	2.32116	3338.87	1.16731	3339.44
								1575.76	0.630976	1575.76	-3.38863	1575.76	-3.20555	3340.91	0.50549	3340.91	0.817079	3340.91	0.799154		403	393.555	0		403	3340.33	0.00176409		1575.76	330.631	1575.76	148.318	1575.76	-1.35473		1575.76	40.631	393.555	24	1575.76	8.61137	1575.76	-3.20555		3340.91	2.30549	3340.33	1.16824	3340.91
								1579.67	0.37862	1579.67	-3.46596	1579.67	-3.26406	3342.38	0.487416	3342.38	0.805994	3342.38	0.78186		404	394.531	0		404	3341.8	0.00178899		1579.67	330.379	1579.67	148.279	1579.67	-1.37946		1579.67	40.3786	394.531	24	1579.67	8.53404	1579.67	-3.26406		3342.38	2.28742	3341.8	1.16921	3342.38
								1583.58	0.149148	1583.58	-3.51633	1583.58	-3.29395	3343.84	0.470354	3343.84	0.791415	3343.84	0.758		405	395.508	0		405	3343.26	0.00181458		1583.58	330.149	1583.58	148.254	1583.58	-1.39209		1583.58	40.1491	395.508	24	1583.58	8.48367	1583.58	-3.29395		3343.84	2.27035	3343.26	1.1702	3343.84
								1587.49	-0.0433016	1587.49	-3.54034	1587.49	-3.30667	3345.31	0.457642	3345.31	0.77532	3345.31	0.731365		406	396.484	0		406	3344.73	0.00184088		1587.49	329.957	1587.49	148.242	1587.49	-1.39746		1587.49	39.9567	396.484	24	1587.49	8.45966	1587.49	-3.30667		3345.31	2.25764	3344.73	1.17121	3345.31
								1591.4	-0.19654	1591.4	-3.55845	1591.4	-3.31304	3346.77	0.45011	3346.77	0.762144	3346.77	0.707123		407	397.461	0		407	3346.19	0.00186788		1591.4	329.803	1591.4	148.233	1591.4	-1.40015		1591.4	39.8035	397.461	24	1591.4	8.44155	1591.4	-3.31304		3346.77	2.25011	3346.19	1.17226	3346.77
								1595.31	-0.321094	1595.31	-3.57692	1595.31	-3.32188	3348.24	0.447232	3348.24	0.75384	3348.24	0.686196		408	398.438	0		408	3347.66	0.0018956		1595.31	329.679	1595.31	148.224	1595.31	-1.40389		1595.31	39.6789	398.438	24	1595.31	8.42308	1595.31	-3.32188		3348.24	2.24723	3347.66	1.17333	3348.24
								1599.22	-0.424382	1599.22	-3.59387	1599.22	-3.33244	3349.71	0.449493	3349.71	0.749773	3349.71	0.670196		409	399.414	0		409	3349.12	0.00192405		1599.22	329.576	1599.22	148.216	1599.22	-1.40835		1599.22	39.5756	399.414	24	1599.22	8.40613	1599.22	-3.33244		3349.71	2.24949	3349.12	1.17443	3349.71
								1603.13	-0.510815	1603.13	-3.61123	1603.13	-3.34402	3351.17	0.455802	3351.17	0.745229	3351.17	0.659719		410	400.391	0		410	3350.59	0.00195325		1603.13	329.489	1603.13	148.207	1603.13	-1.41325		1603.13	39.4892	400.391	24	1603.13	8.38877	1603.13	-3.34402		3351.17	2.2558	3350.59	1.17556	3351.17
								1607.04	-0.595367	1607.04	-3.63451	1607.04	-3.37507	3352.64	0.464126	3352.64	0.742259	3352.64	0.652213		411	401.367	0		411	3352.05	0.00198323		1607.04	329.405	1607.04	148.195	1607.04	-1.42637		1607.04	39.4046	401.367	24	1607.04	8.36549	1607.04	-3.37507		3352.64	2.26413	3352.05	1.17672	3352.64
								1610.95	-0.690918	1610.95	-3.68212	1610.95	-3.44194	3354.11	0.473779	3354.11	0.746104	3354.11	0.649444		412	402.344	0		412	3353.52	0.00201401		1610.95	329.309	1610.95	148.172	1610.95	-1.45463		1610.95	39.3091	402.344	24	1610.95	8.31788	1610.95	-3.44194		3354.11	2.27378	3353.52	1.17791	3354.11
								1614.86	-0.796728	1614.86	-3.74843	1614.86	-3.54035	3355.57	0.482781	3355.57	0.753287	3355.57	0.649632		413	403.32	0		413	3354.98	0.00204562		1614.86	329.203	1614.86	148.139	1614.86	-1.49622		1614.86	39.2033	403.32	24	1614.86	8.25157	1614.86	-3.54035		3355.57	2.28278	3354.98	1.17914	3355.57
								1618.77	-0.89934	1618.77	-3.8048	1618.77	-3.65086	3357.04	0.489239	3357.04	0.760182	3357.04	0.650681		414	404.297	0		414	3356.45	0.00207807		1618.77	329.101	1618.77	148.111	1618.77	-1.54292		1618.77	39.1007	404.297	24	1618.77	8.1952	1618.77	-3.65086		3357.04	2.28924	3356.45	1.18039	3357.04
								1622.68	-0.984496	1622.68	-3.84019	1622.68	-3.74757	3358.5	0.494804	3358.5	0.76683	3358.5	0.655369		415	405.273	0		415	3357.91	0.00211141		1622.68	329.016	1622.68	148.093	1622.68	-1.58379		1622.68	39.0155	405.273	24	1622.68	8.15981	1622.68	-3.74757		3358.5	2.2948	3357.91	1.18168	3358.5
								1626.59	-1.05043	1626.59	-3.85266	1626.59	-3.82603	3359.97	0.500805	3359.97	0.772369	3359.97	0.659835		416	406.25	0		416	3359.38	0.00214565		1626.59	328.95	1626.59	148.087	1626.59	-1.61695		1626.59	38.9496	406.25	24	1626.59	8.14734	1626.59	-3.82603		3359.97	2.3008	3359.38	1.18301	3359.97
								1630.5	-1.10608	1630.5	-3.84532	1630.5	-3.89581	3361.44	0.506426	3361.44	0.777025	3361.44	0.662436		417	407.227	0		417	3360.84	0.00218085		1630.5	328.894	1630.5	148.091	1630.5	-1.64644		1630.5	38.8939	407.227	24	1630.5	8.15468	1630.5	-3.89581		3361.44	2.30643	3360.84	1.18437	3361.44
								1634.41	-1.16043	1634.41	-3.82704	1634.41	-3.9527	3362.9	0.511502	3362.9	0.781546	3362.9	0.66726		418	408.203	0		418	3362.3	0.00221703		1634.41	328.84	1634.41	148.1	1634.41	-1.67049		1634.41	38.8396	408.203	24	1634.41	8.17296	1634.41	-3.9527		3362.9	2.3115	3362.3	1.18577	3362.9
								1638.32	-1.21477	1638.32	-3.8082	1638.32	-3.9973	3364.37	0.514908	3364.37	0.78644	3364.37	0.673397		419	409.18	0		419	3363.77	0.00225424		1638.32	328.785	1638.32	148.109	1638.32	-1.68934		1638.32	38.7852	409.18	24	1638.32	8.1918	1638.32	-3.9973		3364.37	2.31491	3363.77	1.18721	3364.37
								1642.23	-1.27363	1642.23	-3.79645	1642.23	-4.03326	3365.84	0.516661	3365.84	0.79351	3365.84	0.679241		420	410.156	0		420	3365.23	0.00229251		1642.23	328.726	1642.23	148.115	1642.23	-1.70453		1642.23	38.7264	410.156	24	1642.23	8.20355	1642.23	-4.03326		3365.84	2.31666	3365.23	1.18869	3365.84
								1646.14	-1.34113	1646.14	-3.79083	1646.14	-4.054	3367.3	0.518048	3367.3	0.801723	3367.3	0.685061		421	411.133	0		421	3366.7	0.00233189		1646.14	328.659	1646.14	148.118	1646.14	-1.7133		1646.14	38.6589	411.133	24	1646.14	8.20917	1646.14	-4.054		3367.3	2.31805	3366.7	1.19021	3367.3
								1650.05	-1.40912	1650.05	-3.78838	1650.05	-4.06042	3368.77	0.519282	3368.77	0.809307	3368.77	0.689748		422	412.109	0		422	3368.16	0.00237244		1650.05	328.591	1650.05	148.119	1650.05	-1.71601		1650.05	38.5909	412.109	24	1650.05	8.21162	1650.05	-4.06042		3368.77	2.31928	3368.16	1.19178	3368.77
								1653.96	-1.47177	1653.96	-3.78633	1653.96	-4.06154	3370.23	0.521318	3370.23	0.817231	3370.23	0.694558		423	413.086	0		423	3369.63	0.00241421		1653.96	328.528	1653.96	148.12	1653.96	-1.71648		1653.96	38.5282	413.086	24	1653.96	8.21367	1653.96	-4.06154		3370.23	2.32132	3369.63	1.19339	3370.23
								1657.87	-1.53153	1657.87	-3.78967	1657.87	-4.06206	3371.7	0.52447	3371.7	0.82355	3371.7	0.701233		424	414.062	0		424	3371.09	0.00245725		1657.87	328.468	1657.87	148.118	1657.87	-1.7167		1657.87	38.4685	414.062	24	1657.87	8.21033	1657.87	-4.06206		3371.7	2.32447	3371.09	1.19506	3371.7
								1661.78	-1.58799	1661.78	-3.80413	1661.78	-4.06072	3373.17	0.526996	3373.17	0.828845	3373.17	0.708531		425	415.039	0		425	3372.56	0.00250162		1661.78	328.412	1661.78	148.111	1661.78	-1.71614		1661.78	38.412	415.039	24	1661.78	8.19587	1661.78	-4.06072		3373.17	2.327	3372.56	1.19678	3373.17
								1665.69	-1.63534	1665.69	-3.82296	1665.69	-4.05	3374.63	0.528121	3374.63	0.836506	3374.63	0.715936		426	416.016	0		426	3374.02	0.0025474		1665.69	328.365	1665.69	148.102	1665.69	-1.71161		1665.69	38.3647	416.016	24	1665.69	8.17704	1665.69	-4.05		3374.63	2.32812	3374.02	1.19855	3374.63
								1669.6	-1.67338	1669.6	-3.83777	1669.6	-4.03315	3376.1	0.530878	3376.1	0.844784	3376.1	0.723453		427	416.992	0		427	3375.49	0.00259465		1669.6	328.327	1669.6	148.095	1669.6	-1.70449		1669.6	38.3266	416.992	24	1669.6	8.16223	1669.6	-4.03315		3376.1	2.33088	3375.49	1.20037	3376.1
								1673.51	-1.70807	1673.51	-3.84965	1673.51	-4.02687	3377.57	0.534391	3377.57	0.851776	3377.57	0.730482		428	417.969	0		428	3376.95	0.00264344		1673.51	328.292	1673.51	148.089	1673.51	-1.70183		1673.51	38.2919	417.969	24	1673.51	8.15035	1673.51	-4.02687		3377.57	2.33439	3376.95	1.20226	3377.57
								1677.42	-1.74119	1677.42	-3.86642	1677.42	-4.03104	3379.03	0.535205	3379.03	0.859265	3379.03	0.737569		429	418.945	0		429	3378.42	0.00269385		1677.42	328.259	1677.42	148.08	1677.42	-1.70359		1677.42	38.2588	418.945	24	1677.42	8.13358	1677.42	-4.03104		3379.03	2.33521	3378.42	1.20421	3379.03
								1681.33	-1.77562	1681.33	-3.8889	1681.33	-4.03862	3380.5	0.53601	3380.5	0.868607	3380.5	0.744905		430	419.922	0		430	3379.88	0.00274597		1681.33	328.224	1681.33	148.069	1681.33	-1.7068		1681.33	38.2244	419.922	24	1681.33	8.1111	1681.33	-4.03862		3380.5	2.33601	3379.88	1.20623	3380.5
								1685.24	-1.81434	1685.24	-3.90912	1685.24	-4.04756	3381.96	0.538196	3381.96	0.877846	3381.96	0.752355		431	420.898	0		431	3381.35	0.00279989		1685.24	328.186	1685.24	148.059	1685.24	-1.71058		1685.24	38.1857	420.898	24	1685.24	8.09088	1685.24	-4.04756		3381.96	2.3382	3381.35	1.20831	3381.96
								1689.15	-1.85362	1689.15	-3.92155	1689.15	-4.04979	3383.43	0.539759	3383.43	0.885979	3383.43	0.760834		432	421.875	0		432	3382.81	0.00285569		1689.15	328.146	1689.15	148.053	1689.15	-1.71152		1689.15	38.1464	421.875	24	1689.15	8.07845	1689.15	-4.04979		3383.43	2.33976	3382.81	1.21047	3383.43
								1693.06	-1.8895	1693.06	-3.92332	1693.06	-4.04425	3384.9	0.541668	3384.9	0.89442	3384.9	0.770364		433	422.852	0		433	3384.28	0.00291348		1693.06	328.111	1693.06	148.052	1693.06	-1.70918		1693.06	38.1105	422.852	24	1693.06	8.07668	1693.06	-4.04425		3384.9	2.34167	3384.28	1.21271	3384.9
								1696.97	-1.92003	1696.97	-3.91832	1696.97	-4.03769	3386.36	0.543542	3386.36	0.903252	3386.36	0.779611		434	423.828	0		434	3385.74	0.00297336		1696.97	328.08	1696.97	148.055	1696.97	-1.7064		1696.97	38.08	423.828	24	1696.97	8.08168	1696.97	-4.03769		3386.36	2.34354	3385.74	1.21503	3386.36
								1700.88	-1.94391	1700.88	-3.91468	1700.88	-4.03159	3387.83	0.544305	3387.83	0.912053	3387.83	0.788503		435	424.805	0		435	3387.21	0.00303544		1700.88	328.056	1700.88	148.056	1700.88	-1.70382		1700.88	38.0561	424.805	24	1700.88	8.08532	1700.88	-4.03159		3387.83	2.3443	3387.21	1.21743	3387.83
								1704.79	-1.96286	1704.79	-3.91087	1704.79	-4.02437	3389.3	0.548093	3389.3	0.921566	3389.3	0.797497		436	425.781	0		436	3388.67	0.00309985		1704.79	328.037	1704.79	148.058	1704.79	-1.70078		1704.79	38.0371	425.781	24	1704.79	8.08913	1704.79	-4.02437		3389.3	2.34809	3388.67	1.21992	3389.3
								1708.7	-1.98112	1708.7	-3.90663	1708.7	-4.01759	3390.76	0.554845	3390.76	0.933371	3390.76	0.805729		437	426.758	0		437	3390.14	0.00316672		1708.7	328.019	1708.7	148.06	1708.7	-1.69791		1708.7	38.0189	426.758	24	1708.7	8.09337	1708.7	-4.01759		3390.76	2.35484	3390.14	1.22251	3390.76
								1712.61	-1.99817	1712.61	-3.90589	1712.61	-4.01509	3392.23	0.559214	3392.23	0.947289	3392.23	0.816156		438	427.734	0		438	3391.6	0.00323619		1712.61	328.002	1712.61	148.061	1712.61	-1.69685		1712.61	38.0018	427.734	24	1712.61	8.09411	1712.61	-4.01509		3392.23	2.35921	3391.6	1.22519	3392.23
								1716.52	-2.01033	1716.52	-3.90664	1716.52	-4.02127	3393.7	0.562158	3393.7	0.9592	3393.7	0.82947		439	428.711	0		439	3393.07	0.0033084		1716.52	327.99	1716.52	148.06	1716.52	-1.69947		1716.52	37.9897	428.711	24	1716.52	8.09336	1716.52	-4.02127		3393.7	2.36216	3393.07	1.22799	3393.7
								1720.43	-2.01982	1720.43	-3.90913	1720.43	-4.03006	3395.16	0.565747	3395.16	0.968867	3395.16	0.84189		440	429.688	0		440	3394.53	0.00338353		1720.43	327.98	1720.43	148.059	1720.43	-1.70318		1720.43	37.9802	429.688	24	1720.43	8.09087	1720.43	-4.03006		3395.16	2.36575	3394.53	1.23089	3395.16
								1724.34	-2.03121	1724.34	-3.91504	1724.34	-4.02803	3396.63	0.567418	3396.63	0.980925	3396.63	0.854767		441	430.664	0		441	3396	0.00346176		1724.34	327.969	1724.34	148.056	1724.34	-1.70232		1724.34	37.9688	430.664	24	1724.34	8.08496	1724.34	-4.02803		3396.63	2.36742	3396	1.23392	3396.63
								1728.25	-2.05063	1728.25	-3.92033	1728.25	-4.01593	3398.09	0.567896	3398.09	0.99483	3398.09	0.867516		442	431.641	0		442	3397.46	0.00354328		1728.25	327.949	1728.25	148.054	1728.25	-1.69721		1728.25	37.9494	431.641	24	1728.25	8.07967	1728.25	-4.01593		3398.09	2.3679	3397.46	1.23707	3398.09
								1732.16	-2.08213	1732.16	-3.9227	1732.16	-4.00526	3399.56	0.570701	3399.56	1.00837	3399.56	0.878185		443	432.617	0		443	3398.93	0.0036283		1732.16	327.918	1732.16	148.052	1732.16	-1.6927		1732.16	37.9179	432.617	24	1732.16	8.0773	1732.16	-4.00526		3399.56	2.3707	3398.93	1.24036	3399.56
								1736.07	-2.12444	1736.07	-3.92636	1736.07	-4.00233	3401.03	0.574698	3401.03	1.02372	3401.03	0.890165		444	433.594	0		444	3400.39	0.00371708		1736.07	327.876	1736.07	148.051	1736.07	-1.69146		1736.07	37.8756	433.594	24	1736.07	8.07364	1736.07	-4.00233		3401.03	2.3747	3400.39	1.2438	3401.03
								1739.98	-2.17706	1739.98	-3.93748	1739.98	-4.00543	3402.49	0.5783	3402.49	1.04058	3402.49	0.905316		445	434.57	0		445	3401.86	0.00380986		1739.98	327.823	1739.98	148.045	1739.98	-1.69277		1739.98	37.8229	434.57	24	1739.98	8.06252	1739.98	-4.00543		3402.49	2.3783	3401.86	1.24739	3402.49
								1743.89	-2.23238	1743.89	-3.95504	1743.89	-4.01422	3403.96	0.582871	3403.96	1.05537	3403.96	0.921693		446	435.547	0		446	3403.32	0.00390695		1743.89	327.768	1743.89	148.036	1743.89	-1.69649		1743.89	37.7676	435.547	24	1743.89	8.04496	1743.89	-4.01422		3403.96	2.38287	3403.32	1.25114	3403.96
								1747.8	-2.27345	1747.8	-3.9759	1747.8	-4.02613	3405.43	0.588249	3405.43	1.06932	3405.43	0.938033		447	436.523	0		447	3404.79	0.00400866		1747.8	327.727	1747.8	148.026	1747.8	-1.70152		1747.8	37.7266	436.523	24	1747.8	8.0241	1747.8	-4.02613		3405.43	2.38825	3404.79	1.25508	3405.43
								1751.71	-2.29113	1751.71	-3.99978	1751.71	-4.03554	3406.89	0.593548	3406.89	1.08603	3406.89	0.955428		448	437.5	0		448	3406.25	0.00411537		1751.71	327.709	1751.71	148.014	1751.71	-1.7055		1751.71	37.7089	437.5	24	1751.71	8.00022	1751.71	-4.03554		3406.89	2.39355	3406.25	1.2592	3406.89
								1755.62	-2.28992	1755.62	-4.01801	1755.62	-4.03983	3408.36	0.598809	3408.36	1.1055	3408.36	0.974438		449	438.477	0		449	3407.71	0.00422747		1755.62	327.71	1755.62	148.005	1755.62	-1.70731		1755.62	37.7101	438.477	24	1755.62	7.98199	1755.62	-4.03983		3408.36	2.39881	3407.71	1.26354	3408.36
								1759.53	-2.2839	1759.53	-4.02487	1759.53	-4.03584	3409.82	0.603407	3409.82	1.12513	3409.82	0.992474		450	439.453	0		450	3409.18	0.00434541		1759.53	327.716	1759.53	148.002	1759.53	-1.70562		1759.53	37.7161	439.453	24	1759.53	7.97513	1759.53	-4.03584		3409.82	2.40341	3409.18	1.2681	3409.82
								1763.44	-2.28364	1763.44	-4.02482	1763.44	-4.02899	3411.29	0.606924	3411.29	1.14596	3411.29	1.00925		451	440.43	0		451	3410.64	0.00446972		1763.44	327.716	1763.44	148.002	1763.44	-1.70273		1763.44	37.7164	440.43	24	1763.44	7.97518	1763.44	-4.02899		3411.29	2.40692	3410.64	1.27291	3411.29
								1767.35	-2.28387	1767.35	-4.02242	1767.35	-4.0286	3412.76	0.611102	3412.76	1.1693	3412.76	1.02884		452	441.406	0		452	3412.11	0.00460096		1767.35	327.716	1767.35	148.003	1767.35	-1.70256		1767.35	37.7161	441.406	24	1767.35	7.97758	1767.35	-4.0286		3412.76	2.4111	3412.11	1.27799	3412.76
								1771.26	-2.27978	1771.26	-4.02342	1771.26	-4.036	3414.22	0.616063	3414.22	1.19218	3414.22	1.05198		453	442.383	0		453	3413.57	0.00473978		1771.26	327.72	1771.26	148.002	1771.26	-1.70569		1771.26	37.7202	442.383	24	1771.26	7.97658	1771.26	-4.036		3414.22	2.41606	3413.57	1.28336	3414.22
								1775.17	-2.27223	1775.17	-4.03085	1775.17	-4.04865	3415.69	0.620745	3415.69	1.21465	3415.69	1.07523		454	443.359	0		454	3415.04	0.00488691		1775.17	327.728	1775.17	147.999	1775.17	-1.71104		1775.17	37.7278	443.359	24	1775.17	7.96915	1775.17	-4.04865		3415.69	2.42074	3415.04	1.28905	3415.69
								1779.08	-2.26385	1779.08	-4.0386	1779.08	-4.06306	3417.16	0.625717	3417.16	1.23787	3417.16	1.09779		455	444.336	0		455	3416.5	0.00504317		1779.08	327.736	1779.08	147.995	1779.08	-1.71712		1779.08	37.7362	444.336	24	1779.08	7.9614	1779.08	-4.06306		3417.16	2.42572	3416.5	1.2951	3417.16
								1782.99	-2.26022	1782.99	-4.04203	1782.99	-4.07495	3418.62	0.632948	3418.62	1.26226	3418.62	1.12304		456	445.312	0		456	3417.97	0.00520949		1782.99	327.74	1782.99	147.993	1782.99	-1.72215		1782.99	37.7398	445.312	24	1782.99	7.95797	1782.99	-4.07495		3418.62	2.43295	3417.97	1.30153	3418.62
								1786.9	-2.2609	1786.9	-4.04781	1786.9	-4.08299	3420.09	0.642601	3420.09	1.28842	3420.09	1.15209		457	446.289	0		457	3419.43	0.00538692		1786.9	327.739	1786.9	147.99	1786.9	-1.72555		1786.9	37.7391	446.289	24	1786.9	7.95219	1786.9	-4.08299		3420.09	2.4426	3419.43	1.30839	3420.09
								1790.81	-2.26536	1790.81	-4.06019	1790.81	-4.08707	3421.55	0.650658	3421.55	1.31467	3421.55	1.18196		458	447.266	0		458	3420.9	0.00557662		1790.81	327.735	1790.81	147.984	1790.81	-1.72727		1790.81	37.7346	447.266	24	1790.81	7.93981	1790.81	-4.08707		3421.55	2.45066	3420.9	1.31573	3421.55
								1794.72	-2.27443	1794.72	-4.07672	1794.72	-4.08583	3423.02	0.657199	3423.02	1.34103	3423.02	1.21241		459	448.242	0		459	3422.36	0.00577988		1794.72	327.726	1794.72	147.976	1794.72	-1.72675		1794.72	37.7256	448.242	24	1794.72	7.92328	1794.72	-4.08583		3423.02	2.4572	3422.36	1.3236	3423.02
								1798.63	-2.28582	1798.63	-4.09488	1798.63	-4.08838	3424.49	0.665429	3424.49	1.36847	3424.49	1.2443		460	449.219	0		460	3423.83	0.00599815		1798.63	327.714	1798.63	147.967	1798.63	-1.72783		1798.63	37.7142	449.219	24	1798.63	7.90512	1798.63	-4.08838		3424.49	2.46543	3423.83	1.33204	3424.49
								1802.54	-2.29645	1802.54	-4.10954	1802.54	-4.10048	3425.95	0.674298	3425.95	1.39768	3425.95	1.27608		461	450.195	0		461	3425.29	0.00623298		1802.54	327.704	1802.54	147.96	1802.54	-1.73294		1802.54	37.7036	450.195	24	1802.54	7.89046	1802.54	-4.10048		3425.95	2.4743	3425.29	1.34112	3425.95
								1806.45	-2.30016	1806.45	-4.11866	1806.45	-4.11765	3427.42	0.683023	3427.42	1.42747	3427.42	1.30865		462	451.172	0		462	3426.76	0.00648607		1806.45	327.7	1806.45	147.955	1806.45	-1.7402		1806.45	37.6998	451.172	24	1806.45	7.88134	1806.45	-4.11765		3427.42	2.48302	3426.76	1.35092	3427.42
								1810.36	-2.29067	1810.36	-4.12366	1810.36	-4.13589	3428.89	0.693582	3428.89	1.45523	3428.89	1.342		463	452.148	0		463	3428.22	0.00675921		1810.36	327.709	1810.36	147.953	1810.36	-1.74791		1810.36	37.7093	452.148	24	1810.36	7.87634	1810.36	-4.13589		3428.89	2.49358	3428.22	1.36148	3428.89
								1814.27	-2.26882	1814.27	-4.12232	1814.27	-4.14833	3430.35	0.705782	3430.35	1.48443	3430.35	1.37476		464	453.125	0		464	3429.69	0.00705428		1814.27	327.731	1814.27	147.953	1814.27	-1.75316		1814.27	37.7312	453.125	24	1814.27	7.87768	1814.27	-4.14833		3430.35	2.50578	3429.69	1.3729	3430.35
								1818.18	-2.2383	1818.18	-4.11373	1818.18	-4.15861	3431.82	0.716666	3431.82	1.5164	3431.82	1.4076		465	454.102	0		465	3431.15	0.00737318		1818.18	327.762	1818.18	147.958	1818.18	-1.75751		1818.18	37.7617	454.102	24	1818.18	7.88627	1818.18	-4.15861		3431.82	2.51667	3431.15	1.38523	3431.82
								1822.09	-2.20223	1822.09	-4.1027	1822.09	-4.17128	3433.28	0.726285	3433.28	1.54797	3433.28	1.43803		466	455.078	0		466	3432.62	0.00771777		1822.09	327.798	1822.09	147.963	1822.09	-1.76286		1822.09	37.7978	455.078	24	1822.09	7.8973	1822.09	-4.17128		3433.28	2.52628	3432.62	1.39856	3433.28
								1826	-2.1687	1826	-4.09402	1826	-4.1778	3434.75	0.738067	3434.75	1.58061	3434.75	1.46393		467	456.055	0		467	3434.08	0.00808982		1826	327.831	1826	147.967	1826	-1.76562		1826	37.8313	456.055	24	1826	7.90598	1826	-4.1778		3434.75	2.53807	3434.08	1.41296	3434.75
								1829.91	-2.14734	1829.91	-4.09354	1829.91	-4.17206	3436.22	0.751834	3436.22	1.61458	3436.22	1.48825		468	457.031	0		468	3435.55	0.00849085		1829.91	327.853	1829.91	147.968	1829.91	-1.76319		1829.91	37.8527	457.031	24	1829.91	7.90646	1829.91	-4.17206		3436.22	2.55183	3435.55	1.42847	3436.22
								1833.82	-2.1427	1833.82	-4.10394	1833.82	-4.15831	3437.68	0.765049	3437.68	1.64725	3437.68	1.51313		469	458.008	0		469	3437.01	0.00892203		1833.82	327.857	1833.82	147.962	1833.82	-1.75738		1833.82	37.8573	458.008	24	1833.82	7.89606	1833.82	-4.15831		3437.68	2.56505	3437.01	1.44515	3437.68
								1837.73	-2.14672	1837.73	-4.11497	1837.73	-4.14574	3439.15	0.778864	3439.15	1.68209	3439.15	1.5369		470	458.984	0		470	3438.48	0.00938403		1837.73	327.853	1837.73	147.957	1837.73	-1.75207		1837.73	37.8533	458.984	24	1837.73	7.88503	1837.73	-4.14574		3439.15	2.57886	3438.48	1.46302	3439.15
								1841.64	-2.14614	1841.64	-4.11665	1841.64	-4.13388	3440.62	0.793478	3440.62	1.72124	3440.62	1.56001		471	459.961	0		471	3439.94	0.00987683		1841.64	327.854	1841.64	147.956	1841.64	-1.74706		1841.64	37.8539	459.961	24	1841.64	7.88335	1841.64	-4.13388		3440.62	2.59348	3439.94	1.48209	3440.62
								1845.55	-2.13637	1845.55	-4.10922	1845.55	-4.11775	3442.08	0.80596	3442.08	1.76311	3442.08	1.58548		472	460.938	0		472	3441.41	0.0103996		1845.55	327.864	1845.55	147.96	1845.55	-1.74024		1845.55	37.8636	460.938	24	1845.55	7.89078	1845.55	-4.11775		3442.08	2.60596	3441.41	1.50231	3442.08
								1849.46	-2.12263	1849.46	-4.09999	1849.46	-4.10197	3443.55	0.818546	3443.55	1.81007	3443.55	1.61284		473	461.914	0		473	3442.87	0.0109502		1849.46	327.877	1849.46	147.964	1849.46	-1.73357		1849.46	37.8774	461.914	24	1849.46	7.90001	1849.46	-4.10197		3443.55	2.61855	3442.87	1.52361	3443.55
								1853.37	-2.1185	1853.37	-4.09915	1853.37	-4.09072	3445.01	0.833999	3445.01	1.86284	3445.01	1.64238		474	462.891	0		474	3444.34	0.0115256		1853.37	327.881	1853.37	147.965	1853.37	-1.72881		1853.37	37.8815	462.891	24	1853.37	7.90085	1853.37	-4.09072		3445.01	2.634	3444.34	1.54587	3445.01
								1857.28	-2.12346	1857.28	-4.1098	1857.28	-4.08042	3446.48	0.8489	3446.48	1.92162	3446.48	1.67715		475	463.867	0		475	3445.8	0.0121209		1857.28	327.877	1857.28	147.959	1857.28	-1.72446		1857.28	37.8765	463.867	24	1857.28	7.8902	1857.28	-4.08042		3446.48	2.6489	3445.8	1.5689	3446.48
								1861.19	-2.12296	1861.19	-4.12619	1861.19	-4.07249	3447.95	0.859447	3447.95	1.98717	3447.95	1.71714		476	464.844	0		476	3447.27	0.0127297		1861.19	327.877	1861.19	147.951	1861.19	-1.72111		1861.19	37.877	464.844	24	1861.19	7.87381	1861.19	-4.07249		3447.95	2.65945	3447.27	1.59245	3447.95
								1865.1	-2.11235	1865.1	-4.14086	1865.1	-4.07189	3449.41	0.86649	3449.41	2.06004	3449.41	1.76332		477	465.82	0		477	3448.73	0.0133439		1865.1	327.888	1865.1	147.944	1865.1	-1.72086		1865.1	37.8876	465.82	24	1865.1	7.85914	1865.1	-4.07189		3449.41	2.66649	3448.73	1.61621	3449.41
								1869.01	-2.09666	1869.01	-4.14829	1869.01	-4.07213	3450.88	0.874426	3450.88	2.14329	3450.88	1.81825		478	466.797	0		478	3450.2	0.0139532		1869.01	327.903	1869.01	147.94	1869.01	-1.72096		1869.01	37.9033	466.797	24	1869.01	7.85171	1869.01	-4.07213		3450.88	2.67443	3450.2	1.63978	3450.88
								1872.92	-2.08215	1872.92	-4.14579	1872.92	-4.07225	3452.35	0.883621	3452.35	2.23919	3452.35	1.88307		479	467.773	0		479	3451.66	0.0145456		1872.92	327.918	1872.92	147.942	1872.92	-1.72101		1872.92	37.9178	467.773	24	1872.92	7.85421	1872.92	-4.07225		3452.35	2.68362	3451.66	1.6627	3452.35
								1876.83	-2.06513	1876.83	-4.14086	1876.83	-4.08217	3453.81	0.891946	3453.81	2.34573	3453.81	1.96034		480	468.75	0		480	3453.12	0.0151073		1876.83	327.935	1876.83	147.944	1876.83	-1.7252		1876.83	37.9349	468.75	24	1876.83	7.85914	1876.83	-4.08217		3453.81	2.69195	3453.12	1.68443	3453.81
								1880.74	-2.0448	1880.74	-4.14459	1880.74	-4.09771	3455.28	0.900698	3455.28	2.46149	3455.28	2.05083		481	469.727	0		481	3454.59	0.0156225		1880.74	327.955	1880.74	147.942	1880.74	-1.73177		1880.74	37.9552	469.727	24	1880.74	7.85541	1880.74	-4.09771		3455.28	2.7007	3454.59	1.70436	3455.28
								1884.65	-2.0272	1884.65	-4.15603	1884.65	-4.11269	3456.74	0.91186	3456.74	2.58927	3456.74	2.1543		482	470.703	0		482	3456.05	0.0160743		1884.65	327.973	1884.65	147.937	1884.65	-1.7381		1884.65	37.9728	470.703	24	1884.65	7.84397	1884.65	-4.11269		3456.74	2.71186	3456.05	1.72184	3456.74
								1888.56	-2.01345	1888.56	-4.16848	1888.56	-4.12992	3458.21	0.923794	3458.21	2.73024	3458.21	2.27304		483	471.68	0		483	3457.52	0.0164445		1888.56	327.987	1888.56	147.93	1888.56	-1.74538		1888.56	37.9865	471.68	24	1888.56	7.83152	1888.56	-4.12992		3458.21	2.72379	3457.52	1.73616	3458.21
								1892.47	-2.00864	1892.47	-4.17684	1892.47	-4.14919	3459.68	0.934131	3459.68	2.87982	3459.68	2.40621		484	472.656	0		484	3458.98	0.0167145		1892.47	327.991	1892.47	147.926	1892.47	-1.75353		1892.47	37.9914	472.656	24	1892.47	7.82316	1892.47	-4.14919		3459.68	2.73413	3458.98	1.7466	3459.68
								1896.38	-2.01692	1896.38	-4.17707	1896.38	-4.16482	3461.14	0.94683	3461.14	3.03208	3461.14	2.55044		485	473.633	0		485	3460.45	0.0168655		1896.38	327.983	1896.38	147.926	1896.38	-1.76013		1896.38	37.9831	473.633	24	1896.38	7.82293	1896.38	-4.16482		3461.14	2.74683	3460.45	1.75245	3461.14
								1900.29	-2.0293	1900.29	-4.17376	1900.29	-4.16883	3462.61	0.963406	3462.61	3.18249	3462.61	2.70142		486	474.609	0		486	3461.91	0.0168798		1900.29	327.971	1900.29	147.928	1900.29	-1.76182		1900.29	37.9707	474.609	24	1900.29	7.82624	1900.29	-4.16883		3462.61	2.76341	3461.91	1.753	3462.61
								1904.2	-2.03239	1904.2	-4.17702	1904.2	-4.16168	3464.08	0.980047	3464.08	3.32279	3464.08	2.85136		487	475.586	0		487	3463.38	0.0167408		1904.2	327.968	1904.2	147.926	1904.2	-1.75881		1904.2	37.9676	475.586	24	1904.2	7.82298	1904.2	-4.16168		3464.08	2.78005	3463.38	1.74762	3464.08
								1908.11	-2.02377	1908.11	-4.18607	1908.11	-4.14852	3465.54	0.997777	3465.54	3.44168	3465.54	2.98937		488	476.562	0		488	3464.84	0.0164342		1908.11	327.976	1908.11	147.922	1908.11	-1.75324		1908.11	37.9762	476.562	24	1908.11	7.81393	1908.11	-4.14852		3465.54	2.79778	3464.84	1.73576	3465.54
								1912.02	-2.00851	1912.02	-4.19375	1912.02	-4.13126	3467.01	1.01894	3467.01	3.52785	3467.01	3.10081		489	477.539	0		489	3466.31	0.0159488		1912.02	327.991	1912.02	147.918	1912.02	-1.74595		1912.02	37.9915	477.539	24	1912.02	7.80625	1912.02	-4.13126		3467.01	2.81894	3466.31	1.71698	3467.01
								1915.93	-1.9882	1915.93	-4.19844	1915.93	-4.11387	3468.48	1.04111	3468.48	3.56652	3468.48	3.17278		490	478.516	0		490	3467.77	0.0152768		1915.93	328.012	1915.93	147.915	1915.93	-1.7386		1915.93	38.0118	478.516	24	1915.93	7.80156	1915.93	-4.11387		3468.48	2.84111	3467.77	1.69099	3468.48
								1919.84	-1.9667	1919.84	-4.2002	1919.84	-4.09937	3469.94	1.0585	3469.94	3.54337	3469.94	3.19582		491	479.492	0		491	3469.24	0.014415		1919.84	328.033	1919.84	147.915	1919.84	-1.73247		1919.84	38.0333	479.492	24	1919.84	7.7998	1919.84	-4.09937		3469.94	2.8585	3469.24	1.65765	3469.94
								1923.75	-1.95128	1923.75	-4.19888	1923.75	-4.09112	3471.41	1.07125	3471.41	3.44803	3471.41	3.15766		492	480.469	0		492	3470.7	0.0133646		1923.75	328.049	1923.75	147.915	1923.75	-1.72899		1923.75	38.0487	480.469	24	1923.75	7.80112	1923.75	-4.09112		3471.41	2.87125	3470.7	1.61701	3471.41
								1927.66	-1.93738	1927.66	-4.19745	1927.66	-4.09275	3472.87	1.0835	3472.87	3.27816	3472.87	3.04813		493	481.445	0		493	3472.17	0.012132		1927.66	328.063	1927.66	147.916	1927.66	-1.72968		1927.66	38.0626	481.445	24	1927.66	7.80255	1927.66	-4.09275		3472.87	2.8835	3472.17	1.56933	3472.87
								1931.57	-1.91458	1931.57	-4.19975	1931.57	-4.10219	3474.34	1.0905	3474.34	3.0394	3474.34	2.86548		494	482.422	0		494	3473.63	0.0107288		1931.57	328.085	1931.57	147.915	1931.57	-1.73366		1931.57	38.0854	482.422	24	1931.57	7.80025	1931.57	-4.10219		3474.34	2.8905	3473.63	1.51505	3474.34
								1935.48	-1.88493	1935.48	-4.20422	1935.48	-4.11505	3475.81	1.08685	3475.81	2.73802	3475.81	2.6117		495	483.398	0		495	3475.1	0.00917143		1935.48	328.115	1935.48	147.913	1935.48	-1.7391		1935.48	38.1151	483.398	24	1935.48	7.79578	1935.48	-4.11505		3475.81	2.88685	3475.1	1.4548	3475.81
								1939.39	-1.8559	1939.39	-4.20649	1939.39	-4.12674	3477.27	1.07312	3477.27	2.38501	3477.27	2.29132		496	484.375	0		496	3476.56	0.00748095		1939.39	328.144	1939.39	147.911	1939.39	-1.74404		1939.39	38.1441	484.375	24	1939.39	7.79351	1939.39	-4.12674		3477.27	2.87312	3476.56	1.3894	3477.27
								1943.3	-1.8355	1943.3	-4.20862	1943.3	-4.13172	3478.74	1.04755	3478.74	1.99881	3478.74	1.91553		497	485.352	0		497	3478.03	0.00568254		1943.3	328.165	1943.3	147.91	1943.3	-1.74614		1943.3	38.1645	485.352	24	1943.3	7.79138	1943.3	-4.13172		3478.74	2.84755	3478.03	1.31983	3478.74
								1947.21	-1.83058	1947.21	-4.21611	1947.21	-4.13136	3480.21	1.00828	3480.21	1.60019	3480.21	1.4998		498	486.328	0		498	3479.49	0.00380457		1947.21	328.169	1947.21	147.907	1947.21	-1.74599		1947.21	38.1694	486.328	24	1947.21	7.78389	1947.21	-4.13136		3480.21	2.80828	3479.49	1.24718	3480.21
								1951.12	-1.83329	1951.12	-4.22681	1951.12	-4.13246	3481.67	0.954776	3481.67	1.20638	3481.67	1.0599		499	487.305	0		499	3480.96	0.00187773		1951.12	328.167	1951.12	147.901	1951.12	-1.74645		1951.12	38.1667	487.305	24	1951.12	7.77319	1951.12	-4.13246		3481.67	2.75478	3480.96	1.17264	3481.67
								1955.03	-1.82744	1955.03	-4.23277	1955.03	-4.13313	3483.14	0.886761	3483.14	0.833529	3483.14	0.613744		500	488.281	0		500	3482.42	-6.61253e-05		1955.03	328.173	1955.03	147.898	1955.03	-1.74674		1955.03	38.1726	488.281	24	1955.03	7.76723	1955.03	-4.13313		3483.14	2.68676	3482.42	1.09744	3483.14
								1958.94	-1.80695	1958.94	-4.23158	1958.94	-4.12699	3484.6	0.805292	3484.6	0.494763	3484.6	0.180597		501	489.258	0		501	3483.89	-0.0019951		1958.94	328.193	1958.94	147.899	1958.94	-1.74414		1958.94	38.1931	489.258	24	1958.94	7.76842	1958.94	-4.12699		3484.6	2.60529	3483.89	1.02282	3484.6
								1962.85	-1.77859	1962.85	-4.23125	1962.85	-4.11479	3486.07	0.710608	3486.07	0.196088	3486.07	-0.225962		502	490.234	0		502	3485.35	-0.00387843		1962.85	328.221	1962.85	147.899	1962.85	-1.73899		1962.85	38.2214	490.234	24	1962.85	7.76875	1962.85	-4.11479		3486.07	2.51061	3485.35	0.949962	3486.07
								1966.76	-1.7544	1966.76	-4.23908	1966.76	-4.10482	3487.54	0.604546	3487.54	-0.0590384	3487.54	-0.596181		503	491.211	0		503	3486.82	-0.00568768		1966.76	328.246	1966.76	147.895	1966.76	-1.73478		1966.76	38.2456	491.211	24	1966.76	7.76092	1966.76	-4.10482		3487.54	2.40455	3486.82	0.87997	3487.54
								1970.67	-1.74319	1970.67	-4.2491	1970.67	-4.10812	3489	0.489119	3489	-0.271435	3489	-0.920453		504	492.188	0		504	3488.28	-0.00739773		1970.67	328.257	1970.67	147.89	1970.67	-1.73617		1970.67	38.2568	492.188	24	1970.67	7.7509	1970.67	-4.10812		3489	2.28912	3488.28	0.813817	3489
								1974.58	-1.74466	1974.58	-4.25335	1974.58	-4.12998	3490.47	0.367659	3490.47	-0.446156	3490.47	-1.19393		505	493.164	0		505	3489.75	-0.00898771		1974.58	328.255	1974.58	147.888	1974.58	-1.74541		1974.58	38.2553	493.164	24	1974.58	7.74665	1974.58	-4.12998		3490.47	2.16766	3489.75	0.752308	3490.47
								1978.49	-1.74868	1978.49	-4.25141	1978.49	-4.16569	3491.94	0.248561	3491.94	-0.588071	3491.94	-1.4166		506	494.141	0		506	3491.21	-0.0104417		1978.49	328.251	1978.49	147.889	1978.49	-1.7605		1978.49	38.2513	494.141	24	1978.49	7.74859	1978.49	-4.16569		3491.94	2.04856	3491.21	0.69606	3491.94
								1982.4	-1.74389	1982.4	-4.24307	1982.4	-4.20337	3493.4	0.136557	3493.4	-0.702068	3493.4	-1.5903		507	495.117	0		507	3492.68	-0.0117492		1982.4	328.256	1982.4	147.893	1982.4	-1.77642		1982.4	38.2561	495.117	24	1982.4	7.75693	1982.4	-4.20337		3493.4	1.93656	3492.68	0.645479	3493.4
								1986.31	-1.73082	1986.31	-4.22994	1986.31	-4.23292	3494.87	0.0326296	3494.87	-0.794125	3494.87	-1.71869		508	496.094	0		508	3494.14	-0.0129054		1986.31	328.269	1986.31	147.9	1986.31	-1.78891		1986.31	38.2692	496.094	24	1986.31	7.77006	1986.31	-4.23292		3494.87	1.83263	3494.14	0.60075	3494.87
								1990.22	-1.71202	1990.22	-4.2163	1990.22	-4.25552	3496.33	-0.0603151	3496.33	-0.866919	3496.33	-1.80679		509	497.07	0		509	3495.61	-0.0139113		1990.22	328.288	1990.22	147.907	1990.22	-1.79846		1990.22	38.288	497.07	24	1990.22	7.7837	1990.22	-4.25552		3496.33	1.73968	3495.61	0.561838	3496.33
								1994.13	-1.68358	1994.13	-4.20943	1994.13	-4.27292	3497.8	-0.142015	3497.8	-0.923705	3497.8	-1.86041		510	498.047	0		510	3497.07	-0.0147731		1994.13	328.316	1994.13	147.91	1994.13	-1.80582		1994.13	38.3164	498.047	24	1994.13	7.79057	1994.13	-4.27292		3497.8	1.65798	3497.07	0.5285	3497.8
								1998.04	-1.64688	1998.04	-4.21063	1998.04	-4.28415	3499.27	-0.212932	3499.27	-0.970287	3499.27	-1.88471		511	499.023	0		511	3498.54	-0.0155021		1998.04	328.353	1998.04	147.909	1998.04	-1.81056		1998.04	38.3531	499.023	24	1998.04	7.78937	1998.04	-4.28415		3499.27	1.58707	3498.54	0.500296	3499.27
								2001.96	-1.60715	2001.96	-4.21035	2001.96	-4.29384	3500.73	-0.2704	3500.73	-1.00837	3500.73	-1.8842		512	500	0		512	3500	-0.0161141		2001.96	328.393	2001.96	147.91	2001.96	-1.81466		2001.96	38.3929	500	24	2001.96	7.78965	2001.96	-4.29384		3500.73	1.5296	3500	0.476623	3500.73
								2005.87	-1.57054	2005.87	-4.20385	2005.87	-4.308	3502.2	-0.314306	3502.2	-1.03787	3502.2	-1.86556		513	500.977	0		513	3501.46	-0.016628		2005.87	328.429	2005.87	147.913	2005.87	-1.82064		2005.87	38.4295	500.977	24	2005.87	7.79615	2005.87	-4.308		3502.2	1.48569	3501.46	0.456741	3502.2
								2009.78	-1.5397	2009.78	-4.1931	2009.78	-4.32728	3503.67	-0.34847	3503.67	-1.06051	3503.67	-1.8341		514	501.953	0		514	3502.93	-0.0170656		2009.78	328.46	2009.78	147.918	2009.78	-1.82879		2009.78	38.4603	501.953	24	2009.78	7.8069	2009.78	-4.32728		3503.67	1.45153	3502.93	0.439812	3503.67
								2013.69	-1.50705	2013.69	-4.18201	2013.69	-4.3434	3505.13	-0.374468	3505.13	-1.07932	3505.13	-1.79223		515	502.93	0		515	3504.39	-0.01745		2013.69	328.493	2013.69	147.924	2013.69	-1.8356		2013.69	38.4929	502.93	24	2013.69	7.81799	2013.69	-4.3434		3505.13	1.42553	3504.39	0.424941	3505.13
								2017.6	-1.46907	2017.6	-4.17817	2017.6	-4.35278	3506.6	-0.392444	3506.6	-1.09549	3506.6	-1.74299		516	503.906	0		516	3505.86	-0.0178048		2017.6	328.531	2017.6	147.926	2017.6	-1.83957		2017.6	38.5309	503.906	24	2017.6	7.82183	2017.6	-4.35278		3506.6	1.40756	3505.86	0.411218	3506.6
								2021.51	-1.43269	2021.51	-4.1835	2021.51	-4.36545	3508.06	-0.404984	3508.06	-1.10997	3508.06	-1.68938		517	504.883	0		517	3507.32	-0.0181527		2021.51	328.567	2021.51	147.923	2021.51	-1.84492		2021.51	38.5673	504.883	24	2021.51	7.8165	2021.51	-4.36545		3508.06	1.39502	3507.32	0.397758	3508.06
								2025.42	-1.40149	2025.42	-4.19334	2025.42	-4.38851	3509.53	-0.414833	3509.53	-1.12473	3509.53	-1.6345		518	505.859	0		518	3508.79	-0.018515		2025.42	328.599	2025.42	147.918	2025.42	-1.85467		2025.42	38.5985	505.859	24	2025.42	7.80666	2025.42	-4.38851		3509.53	1.38517	3508.79	0.383741	3509.53
								2029.33	-1.37257	2029.33	-4.20935	2029.33	-4.41498	3511	-0.423105	3511	-1.14009	3511	-1.58052		519	506.836	0		519	3510.25	-0.0189102		2029.33	328.627	2029.33	147.91	2029.33	-1.86586		2029.33	38.6274	506.836	24	2029.33	7.79065	2029.33	-4.41498		3511	1.3769	3510.25	0.368455	3511
								2033.24	-1.34477	2033.24	-4.23025	2033.24	-4.43872	3512.46	-0.431063	3512.46	-1.15671	3512.46	-1.52704		520	507.812	0		520	3511.72	-0.0193531		2033.24	328.655	2033.24	147.9	2033.24	-1.87589		2033.24	38.6552	507.812	24	2033.24	7.76975	2033.24	-4.43872		3512.46	1.36894	3511.72	0.35132	3512.46
								2037.15	-1.31573	2037.15	-4.25049	2037.15	-4.4602	3513.93	-0.440483	3513.93	-1.17805	3513.93	-1.47551		521	508.789	0		521	3513.18	-0.0198546		2037.15	328.684	2037.15	147.89	2037.15	-1.88497		2037.15	38.6843	508.789	24	2037.15	7.74951	2037.15	-4.4602		3513.93	1.35952	3513.18	0.331921	3513.93
								2041.06	-1.28204	2041.06	-4.26814	2041.06	-4.47429	3515.4	-0.452044	3515.4	-1.20553	3515.4	-1.42666		522	509.766	0		522	3514.65	-0.0204205		2041.06	328.718	2041.06	147.881	2041.06	-1.89092		2041.06	38.718	509.766	24	2041.06	7.73186	2041.06	-4.47429		3515.4	1.34796	3514.65	0.310027	3515.4
								2044.97	-1.24555	2044.97	-4.2824	2044.97	-4.47827	3516.86	-0.463952	3516.86	-1.23678	3516.86	-1.37906		523	510.742	0		523	3516.11	-0.0210518		2044.97	328.754	2044.97	147.874	2044.97	-1.8926		2044.97	38.7544	510.742	24	2044.97	7.7176	2044.97	-4.47827		3516.86	1.33605	3516.11	0.285604	3516.86
								2048.88	-1.20885	2048.88	-4.2926	2048.88	-4.47513	3518.33	-0.476797	3518.33	-1.27232	3518.33	-1.3347		524	511.719	0		524	3517.58	-0.0217442		2048.88	328.791	2048.88	147.869	2048.88	-1.89128		2048.88	38.7912	511.719	24	2048.88	7.7074	2048.88	-4.47513		3518.33	1.3232	3517.58	0.258818	3518.33
								2052.79	-1.17388	2052.79	-4.29645	2052.79	-4.46821	3519.79	-0.494494	3519.79	-1.31405	3519.79	-1.29627		525	512.695	0		525	3519.04	-0.0224883		2052.79	328.826	2052.79	147.867	2052.79	-1.88835		2052.79	38.8261	512.695	24	2052.79	7.70355	2052.79	-4.46821		3519.79	1.30551	3519.04	0.230035	3519.79
								2056.7	-1.1451	2056.7	-4.29849	2056.7	-4.46481	3521.26	-0.516045	3521.26	-1.36259	3521.26	-1.26326		526	513.672	0		526	3520.51	-0.0232697		2056.7	328.855	2056.7	147.866	2056.7	-1.88691		2056.7	38.8549	513.672	24	2056.7	7.70151	2056.7	-4.46481		3521.26	1.28395	3520.51	0.199805	3521.26
								2060.61	-1.11829	2060.61	-4.30512	2060.61	-4.46979	3522.73	-0.541192	3522.73	-1.41881	3522.73	-1.23437		527	514.648	0		527	3521.97	-0.02407		2060.61	328.882	2060.61	147.862	2060.61	-1.88902		2060.61	38.8817	514.648	24	2060.61	7.69488	2060.61	-4.46979		3522.73	1.25881	3521.97	0.168844	3522.73
								2064.52	-1.08385	2064.52	-4.31409	2064.52	-4.48533	3524.19	-0.571796	3524.19	-1.48245	3524.19	-1.21		528	515.625	0		528	3523.44	-0.0248672		2064.52	328.916	2064.52	147.858	2064.52	-1.89558		2064.52	38.9161	515.625	24	2064.52	7.68591	2064.52	-4.48533		3524.19	1.2282	3523.44	0.138006	3524.19
								2068.43	-1.04239	2068.43	-4.32297	2068.43	-4.51155	3525.66	-0.605218	3525.66	-1.55352	3525.66	-1.19122		529	516.602	0		529	3524.9	-0.0256365		2068.43	328.958	2068.43	147.854	2068.43	-1.90667		2068.43	38.9576	516.602	24	2068.43	7.67703	2068.43	-4.51155		3525.66	1.19478	3524.9	0.108245	3525.66
								2072.34	-0.995073	2072.34	-4.32971	2072.34	-4.54136	3527.13	-0.641536	3527.13	-1.63228	3527.13	-1.17844		530	517.578	0		530	3526.37	-0.0263517		2072.34	329.005	2072.34	147.85	2072.34	-1.91927		2072.34	39.0049	517.578	24	2072.34	7.67029	2072.34	-4.54136		3527.13	1.15846	3526.37	0.0805787	3527.13
								2076.25	-0.946074	2076.25	-4.3308	2076.25	-4.56501	3528.59	-0.680541	3528.59	-1.71914	3528.59	-1.17339		531	518.555	0		531	3527.83	-0.0269859		2076.25	329.054	2076.25	147.85	2076.25	-1.92926		2076.25	39.0539	518.555	24	2076.25	7.6692	2076.25	-4.56501		3528.59	1.11946	3527.83	0.0560449	3528.59
								2080.16	-0.900017	2080.16	-4.3264	2080.16	-4.57816	3530.06	-0.720736	3530.06	-1.81356	3530.06	-1.17778		532	519.531	0		532	3529.3	-0.027513		2080.16	329.1	2080.16	147.852	2080.16	-1.93482		2080.16	39.1	519.531	24	2080.16	7.6736	2080.16	-4.57816		3530.06	1.07926	3529.3	0.0356535	3530.06
								2084.07	-0.855579	2084.07	-4.32025	2084.07	-4.58719	3531.52	-0.764054	3531.52	-1.91254	3531.52	-1.19313		533	520.508	0		533	3530.76	-0.0279087		2084.07	329.144	2084.07	147.855	2084.07	-1.93863		2084.07	39.1444	520.508	24	2084.07	7.67975	2084.07	-4.58719		3531.52	1.03595	3530.76	0.0203442	3531.52
								2087.98	-0.813854	2087.98	-4.30984	2087.98	-4.59697	3532.99	-0.80983	3532.99	-2.01646	3532.99	-1.22177		534	521.484	0		534	3532.23	-0.0281517		2087.98	329.186	2087.98	147.86	2087.98	-1.94277		2087.98	39.1861	521.484	24	2087.98	7.69016	2087.98	-4.59697		3532.99	0.99017	3532.23	0.0109435	3532.99
								2091.89	-0.770625	2091.89	-4.29436	2091.89	-4.60445	3534.46	-0.855687	3534.46	-2.12545	3534.46	-1.26415		535	522.461	0		535	3533.69	-0.0282245		2091.89	329.229	2091.89	147.868	2091.89	-1.94593		2091.89	39.2294	522.461	24	2091.89	7.70564	2091.89	-4.60445		3534.46	0.944313	3533.69	0.00812779	3534.46
								2095.8	-0.723671	2095.8	-4.28099	2095.8	-4.60435	3535.92	-0.898991	3535.92	-2.23659	3535.92	-1.32108		536	523.438	0		536	3535.16	-0.0281142		2095.8	329.276	2095.8	147.874	2095.8	-1.94589		2095.8	39.2763	523.438	24	2095.8	7.71901	2095.8	-4.60435		3535.92	0.901009	3535.16	0.0123928	3535.92
								2099.71	-0.683601	2099.71	-4.27562	2099.71	-4.58978	3537.39	-0.938397	3537.39	-2.34868	3537.39	-1.39188		537	524.414	0		537	3536.62	-0.0278134		2099.71	329.316	2099.71	147.877	2099.71	-1.93973		2099.71	39.3164	524.414	24	2099.71	7.72438	2099.71	-4.58978		3537.39	0.861603	3536.62	0.0240312	3537.39
								2103.62	-0.656794	2103.62	-4.28337	2103.62	-4.56404	3538.86	-0.972985	3538.86	-2.46141	3538.86	-1.4756		538	525.391	0		538	3538.09	-0.02732		2103.62	329.343	2103.62	147.873	2103.62	-1.92885		2103.62	39.3432	525.391	24	2103.62	7.71663	2103.62	-4.56404		3538.86	0.827015	3538.09	0.0431195	3538.86
								2107.53	-0.632346	2107.53	-4.29855	2107.53	-4.54092	3540.32	-0.999969	3540.32	-2.57579	3540.32	-1.57329		539	526.367	0		539	3539.55	-0.0266376		2107.53	329.368	2107.53	147.866	2107.53	-1.91908		2107.53	39.3677	526.367	24	2107.53	7.70145	2107.53	-4.54092		3540.32	0.800031	3539.55	0.0695155	3540.32
								2111.44	-0.597764	2111.44	-4.31077	2111.44	-4.53377	3541.79	-1.01906	3541.79	-2.68906	3541.79	-1.68189		540	527.344	0		540	3541.02	-0.0257756		2111.44	329.402	2111.44	147.86	2111.44	-1.91606		2111.44	39.4022	527.344	24	2111.44	7.68923	2111.44	-4.53377		3541.79	0.780936	3541.02	0.102865	3541.79
								2115.35	-0.555806	2115.35	-4.31509	2115.35	-4.54733	3543.26	-1.03008	3543.26	-2.79633	3543.26	-1.79621		541	528.32	0		541	3542.48	-0.024748		2115.35	329.444	2115.35	147.858	2115.35	-1.92179		2115.35	39.4442	528.32	24	2115.35	7.68491	2115.35	-4.54733		3543.26	0.769919	3542.48	0.142618	3543.26
								2119.26	-0.514818	2119.26	-4.30739	2119.26	-4.57303	3544.72	-1.03111	3544.72	-2.89812	3544.72	-1.91046		542	529.297	0		542	3543.95	-0.0235735		2119.26	329.485	2119.26	147.861	2119.26	-1.93265		2119.26	39.4852	529.297	24	2119.26	7.69261	2119.26	-4.57303		3544.72	0.768894	3543.95	0.188053	3544.72
								2123.17	-0.472981	2123.17	-4.29053	2123.17	-4.59537	3546.19	-1.02244	3546.19	-2.99406	3546.19	-2.01975		543	530.273	0		543	3545.41	-0.0222743		2123.17	329.527	2123.17	147.87	2123.17	-1.94209		2123.17	39.527	530.273	24	2123.17	7.70947	2123.17	-4.59537		3546.19	0.777562	3545.41	0.238312	3546.19
								2127.08	-0.428468	2127.08	-4.26903	2127.08	-4.6029	3547.65	-1.00551	3547.65	-3.0808	3547.65	-2.12222		544	531.25	0		544	3546.88	-0.0208753		2127.08	329.572	2127.08	147.88	2127.08	-1.94527		2127.08	39.5715	531.25	24	2127.08	7.73097	2127.08	-4.6029		3547.65	0.79449	3546.88	0.292432	3547.65
								2130.99	-0.382985	2130.99	-4.24543	2130.99	-4.60177	3549.12	-0.979092	3549.12	-3.15698	3549.12	-2.21013		545	532.227	0		545	3548.34	-0.0194031		2130.99	329.617	2130.99	147.892	2130.99	-1.9448		2130.99	39.617	532.227	24	2130.99	7.75457	2130.99	-4.60177		3549.12	0.820908	3548.34	0.349386	3549.12
								2134.9	-0.336034	2134.9	-4.22602	2134.9	-4.60528	3550.59	-0.943139	3550.59	-3.22211	3550.59	-2.27476		546	533.203	0		546	3549.8	-0.0178847		2134.9	329.664	2134.9	147.902	2134.9	-1.94628		2134.9	39.664	533.203	24	2134.9	7.77398	2134.9	-4.60528		3550.59	0.856861	3549.8	0.408125	3550.59
								2138.81	-0.284112	2138.81	-4.21588	2138.81	-4.60996	3552.05	-0.900768	3552.05	-3.27343	3552.05	-2.31362		547	534.18	0		547	3551.27	-0.0163469		2138.81	329.716	2138.81	147.907	2138.81	-1.94826		2138.81	39.7159	534.18	24	2138.81	7.78412	2138.81	-4.60996		3552.05	0.899232	3551.27	0.467614	3552.05
								2142.72	-0.220982	2142.72	-4.21135	2142.72	-4.61192	3553.52	-0.853027	3553.52	-3.30895	3553.52	-2.32509		548	535.156	0		548	3552.73	-0.0148152		2142.72	329.779	2142.72	147.909	2142.72	-1.94909		2142.72	39.779	535.156	24	2142.72	7.78865	2142.72	-4.61192		3553.52	0.946973	3552.73	0.526869	3553.52
								2146.63	-0.15381	2146.63	-4.20563	2146.63	-4.61653	3554.99	-0.799247	3554.99	-3.32978	3554.99	-2.30956		549	536.133	0		549	3554.2	-0.013313		2146.63	329.846	2146.63	147.912	2146.63	-1.95104		2146.63	39.8462	536.133	24	2146.63	7.79437	2146.63	-4.61653		3554.99	1.00075	3554.2	0.584983	3554.99
								2150.54	-0.0917409	2150.54	-4.19816	2150.54	-4.62178	3556.45	-0.741934	3556.45	-3.33571	3556.45	-2.26634		550	537.109	0		550	3555.66	-0.011861		2150.54	329.908	2150.54	147.916	2150.54	-1.95325		2150.54	39.9083	537.109	24	2150.54	7.80184	2150.54	-4.62178		3556.45	1.05807	3555.66	0.641156	3556.45
								2154.45	-0.0323324	2154.45	-4.19105	2154.45	-4.62751	3557.92	-0.684503	3557.92	-3.32502	3557.92	-2.19721		551	538.086	0		551	3557.13	-0.0104766		2154.45	329.968	2154.45	147.919	2154.45	-1.95567		2154.45	39.9677	538.086	24	2154.45	7.80895	2154.45	-4.62751		3557.92	1.1155	3557.13	0.694708	3557.92
								2158.36	0.0258266	2158.36	-4.18906	2158.36	-4.63964	3559.38	-0.62849	3559.38	-3.29798	3559.38	-2.11198		552	539.062	0		552	3558.59	-0.00917421		2158.36	330.026	2158.36	147.92	2158.36	-1.9608		2158.36	40.0258	539.062	24	2158.36	7.81094	2158.36	-4.63964		3559.38	1.17151	3558.59	0.745093	3559.38
								2162.27	0.0804276	2162.27	-4.1944	2162.27	-4.65843	3560.85	-0.574794	3560.85	-3.25473	3560.85	-2.01747		553	540.039	0		553	3560.06	-0.00796427		2162.27	330.08	2162.27	147.917	2162.27	-1.96874		2162.27	40.0804	540.039	24	2162.27	7.8056	2162.27	-4.65843		3560.85	1.22521	3560.06	0.7919	3560.85
								2166.18	0.130108	2166.18	-4.20497	2166.18	-4.67822	3562.32	-0.523532	3562.32	-3.194	3562.32	-1.91594		554	541.016	0		554	3561.52	-0.00685397		2166.18	330.13	2166.18	147.912	2166.18	-1.9771		2166.18	40.1301	541.016	24	2166.18	7.79503	2166.18	-4.67822		3562.32	1.27647	3561.52	0.834852	3562.32
								2170.09	0.177064	2170.09	-4.21877	2170.09	-4.69613	3563.78	-0.476112	3563.78	-3.11684	3563.78	-1.81248		555	541.992	0		555	3562.99	-0.00584717		2170.09	330.177	2170.09	147.905	2170.09	-1.98468		2170.09	40.1771	541.992	24	2170.09	7.78123	2170.09	-4.69613		3563.78	1.32389	3562.99	0.873801	3563.78
								2174	0.221837	2174	-4.2332	2174	-4.71152	3565.25	-0.432302	3565.25	-3.02331	3565.25	-1.71389		556	542.969	0		556	3564.45	-0.00494479		2174	330.222	2174	147.898	2174	-1.99118		2174	40.2218	542.969	24	2174	7.7668	2174	-4.71152		3565.25	1.3677	3564.45	0.908709	3565.25
								2177.91	0.264428	2177.91	-4.24416	2177.91	-4.72076	3566.72	-0.388893	3566.72	-2.91257	3566.72	-1.6253		557	543.945	0		557	3565.92	-0.00414515		2177.91	330.264	2177.91	147.893	2177.91	-1.99508		2177.91	40.2644	543.945	24	2177.91	7.75584	2177.91	-4.72076		3566.72	1.41111	3565.92	0.939644	3566.72
								2181.82	0.309184	2181.82	-4.2471	2181.82	-4.72171	3568.18	-0.346785	3568.18	-2.78867	3568.18	-1.54985		558	544.922	0		558	3567.38	-0.0034444		2181.82	330.309	2181.82	147.891	2181.82	-1.99549		2181.82	40.3092	544.922	24	2181.82	7.7529	2181.82	-4.72171		3568.18	1.45321	3567.38	0.966753	3568.18
								2185.73	0.359455	2185.73	-4.24926	2185.73	-4.71804	3569.65	-0.309216	3569.65	-2.65497	3569.65	-1.48844		559	545.898	0		559	3568.85	-0.00283701		2185.73	330.359	2185.73	147.89	2185.73	-1.99393		2185.73	40.3595	545.898	24	2185.73	7.75074	2185.73	-4.71804		3569.65	1.49078	3568.85	0.99025	3569.65
								2189.64	0.414147	2189.64	-4.26214	2189.64	-4.71985	3571.11	-0.274807	3571.11	-2.51199	3571.11	-1.44104		560	546.875	0		560	3570.31	-0.00231619		2189.64	330.414	2189.64	147.884	2189.64	-1.9947		2189.64	40.4141	546.875	24	2189.64	7.73786	2189.64	-4.71985		3571.11	1.52519	3570.31	1.0104	3571.11
								2193.55	0.467243	2193.55	-4.2842	2193.55	-4.72947	3572.58	-0.243952	3572.58	-2.36285	3572.58	-1.40696		561	547.852	0		561	3571.78	-0.00187435		2193.55	330.467	2193.55	147.873	2193.55	-1.99877		2193.55	40.4672	547.852	24	2193.55	7.7158	2193.55	-4.72947		3572.58	1.55605	3571.78	1.02749	3572.58
								2197.46	0.510388	2197.46	-4.30077	2197.46	-4.73702	3574.05	-0.218113	3574.05	-2.21171	3574.05	-1.38553		562	548.828	0		562	3573.24	-0.00150342		2197.46	330.51	2197.46	147.865	2197.46	-2.00196		2197.46	40.5104	548.828	24	2197.46	7.69923	2197.46	-4.73702		3574.05	1.58189	3573.24	1.04184	3574.05
								2201.37	0.545039	2201.37	-4.30179	2201.37	-4.73837	3575.51	-0.192122	3575.51	-2.0614	3575.51	-1.37467		563	549.805	0		563	3574.71	-0.00119525		2201.37	330.545	2201.37	147.864	2201.37	-2.00253		2201.37	40.545	549.805	24	2201.37	7.69821	2201.37	-4.73837		3575.51	1.60788	3574.71	1.05376	3575.51
								2205.28	0.578649	2205.28	-4.29487	2205.28	-4.7316	3576.98	-0.164352	3576.98	-1.9152	3576.98	-1.36932		564	550.781	0		564	3576.17	-0.000941846		2205.28	330.579	2205.28	147.868	2205.28	-1.99966		2205.28	40.5786	550.781	24	2205.28	7.70513	2205.28	-4.7316		3576.98	1.63565	3576.17	1.06356	3576.98
								2209.19	0.611062	2209.19	-4.28749	2209.19	-4.71726	3578.45	-0.138911	3578.45	-1.77628	3578.45	-1.36516		565	551.758	0		565	3577.64	-0.000735597		2209.19	330.611	2209.19	147.871	2209.19	-1.99361		2209.19	40.6111	551.758	24	2209.19	7.71251	2209.19	-4.71726		3578.45	1.66109	3577.64	1.07154	3578.45
								2213.1	0.643298	2213.1	-4.28141	2213.1	-4.70493	3579.91	-0.11718	3579.91	-1.64572	3579.91	-1.35806		566	552.734	0		566	3579.1	-0.000569421		2213.1	330.643	2213.1	147.874	2213.1	-1.98839		2213.1	40.6433	552.734	24	2213.1	7.71859	2213.1	-4.70493		3579.91	1.68282	3579.1	1.07797	3579.91
								2217.01	0.680911	2217.01	-4.27803	2217.01	-4.69988	3581.38	-0.0989994	3581.38	-1.52348	3581.38	-1.34444		567	553.711	0		567	3580.57	-0.000436874		2217.01	330.681	2217.01	147.876	2217.01	-1.98626		2217.01	40.6809	553.711	24	2217.01	7.72197	2217.01	-4.69988		3581.38	1.701	3580.57	1.0831	3581.38
								2220.92	0.72769	2220.92	-4.27074	2220.92	-4.70253	3582.84	-0.0826067	3582.84	-1.41122	3582.84	-1.32027		568	554.688	0		568	3582.03	-0.000332202		2220.92	330.728	2220.92	147.88	2220.92	-1.98738		2220.92	40.7277	554.688	24	2220.92	7.72926	2220.92	-4.70253		3582.84	1.71739	3582.03	1.08715	3582.84
								2224.83	0.778211	2224.83	-4.25069	2224.83	-4.71187	3584.31	-0.0647658	3584.31	-1.30961	3584.31	-1.28215		569	555.664	0		569	3583.5	-0.000250362		2224.83	330.778	2224.83	147.89	2224.83	-1.99132		2224.83	40.7782	555.664	24	2224.83	7.74931	2224.83	-4.71187		3584.31	1.73523	3583.5	1.09031	3584.31
								2228.74	0.81913	2228.74	-4.22175	2228.74	-4.72365	3585.78	-0.0475116	3585.78	-1.21787	3585.78	-1.2313		570	556.641	0		570	3584.96	-0.000187004		2228.74	330.819	2228.74	147.904	2228.74	-1.99631		2228.74	40.8191	556.641	24	2228.74	7.77825	2228.74	-4.72365		3585.78	1.75249	3584.96	1.09277	3585.78
								2232.65	0.843662	2232.65	-4.19559	2232.65	-4.72964	3587.24	-0.033142	3587.24	-1.13557	3587.24	-1.16727		571	557.617	0		571	3586.43	-0.000138434		2232.65	330.844	2232.65	147.917	2232.65	-1.99884		2232.65	40.8437	557.617	24	2232.65	7.80441	2232.65	-4.72964		3587.24	1.76686	3586.43	1.09464	3587.24
								2236.56	0.857419	2236.56	-4.17903	2236.56	-4.73038	3588.71	-0.0184013	3588.71	-1.06124	3588.71	-1.08894		572	558.594	0		572	3587.89	-0.000101565		2236.56	330.857	2236.56	147.925	2236.56	-1.99915		2236.56	40.8574	558.594	24	2236.56	7.82097	2236.56	-4.73038		3588.71	1.7816	3587.89	1.09607	3588.71
								2240.47	0.8729	2240.47	-4.1781	2240.47	-4.7386	3590.18	-0.00413105	3590.18	-0.994457	3590.18	-1.00154		573	559.57	0		573	3589.36	-7.38494e-05		2240.47	330.873	2240.47	147.926	2240.47	-2.00262		2240.47	40.8729	559.57	24	2240.47	7.8219	2240.47	-4.7386		3590.18	1.79587	3589.36	1.09714	3590.18
								2244.38	0.896339	2244.38	-4.1977	2244.38	-4.75973	3591.64	0.00738416	3591.64	-0.935231	3591.64	-0.911014		574	560.547	0		574	3590.82	-5.3217e-05		2244.38	330.896	2244.38	147.916	2244.38	-2.01155		2244.38	40.8963	560.547	24	2244.38	7.8023	2244.38	-4.75973		3591.64	1.80738	3590.82	1.09794	3591.64
								2248.29	0.931486	2248.29	-4.22872	2248.29	-4.78479	3593.11	0.0174472	3593.11	-0.881312	3593.11	-0.820368		575	561.523	0		575	3592.29	-3.80058e-05		2248.29	330.931	2248.29	147.9	2248.29	-2.02214		2248.29	40.9315	561.523	24	2248.29	7.77128	2248.29	-4.78479		3593.11	1.81745	3592.29	1.09853	3593.11
								2252.2	0.977172	2252.2	-4.25148	2252.2	-4.80001	3594.57	0.0268709	3594.57	-0.830039	3594.57	-0.732151		576	562.5	0		576	3593.75	-2.68993e-05		2252.2	330.977	2252.2	147.889	2252.2	-2.02858		2252.2	40.9772	562.5	24	2252.2	7.74852	2252.2	-4.80001		3594.57	1.82687	3593.75	1.09896	3594.57
								2256.11	1.023	2256.11	-4.25302	2256.11	-4.80736	3596.04	0.0366468	3596.04	-0.782511	3596.04	-0.64905		577	563.477	0		577	3595.21	-1.88678e-05		2256.11	331.023	2256.11	147.888	2256.11	-2.03168		2256.11	41.023	563.477	24	2256.11	7.74698	2256.11	-4.80736		3596.04	1.83665	3595.21	1.09927	3596.04
								2260.02	1.06224	2260.02	-4.23823	2260.02	-4.81628	3597.51	0.0469676	3597.51	-0.739365	3597.51	-0.574216		578	564.453	0		578	3596.68	-1.31155e-05		2260.02	331.062	2260.02	147.896	2260.02	-2.03545		2260.02	41.0622	564.453	24	2260.02	7.76177	2260.02	-4.81628		3597.51	1.84697	3596.68	1.09949	3597.51
								2263.93	1.08997	2263.93	-4.22371	2263.93	-4.82575	3598.97	0.058559	3598.97	-0.698921	3598.97	-0.507784		579	565.43	0		579	3598.14	-9.03508e-06		2263.93	331.09	2263.93	147.903	2263.93	-2.03945		2263.93	41.09	565.43	24	2263.93	7.77629	2263.93	-4.82575		3598.97	1.85856	3598.14	1.09965	3598.97
								2267.84	1.10553	2267.84	-4.21785	2267.84	-4.83298	3600.44	0.0690821	3600.44	-0.660874	3600.44	-0.44827		580	566.406	0		580	3599.61	-6.16818e-06		2267.84	331.106	2267.84	147.906	2267.84	-2.04251		2267.84	41.1055	566.406	24	2267.84	7.78215	2267.84	-4.83298		3600.44	1.86908	3599.61	1.09976	3600.44
								2271.75	1.11437	2271.75	-4.22152	2271.75	-4.83486	3601.91	0.076046	3601.91	-0.624191	3601.91	-0.39647		581	567.383	0		581	3601.07	-4.17308e-06		2271.75	331.114	2271.75	147.904	2271.75	-2.04331		2271.75	41.1144	567.383	24	2271.75	7.77848	2271.75	-4.83486		3601.91	1.87605	3601.07	1.09984	3601.91
								2275.66	1.1174	2275.66	-4.23028	2275.66	-4.82779	3603.37	0.083329	3603.37	-0.587791	3603.37	-0.353058		582	568.359	0		582	3602.54	-2.79788e-06		2275.66	331.117	2275.66	147.9	2275.66	-2.04032		2275.66	41.1174	568.359	24	2275.66	7.76972	2275.66	-4.82779		3603.37	1.88333	3602.54	1.09989	3603.37
								2279.57	1.11477	2279.57	-4.23522	2279.57	-4.8183	3604.84	0.0912722	3604.84	-0.551626	3604.84	-0.318219		583	569.336	0		583	3604	-1.85895e-06		2279.57	331.115	2279.57	147.897	2279.57	-2.0363		2279.57	41.1148	569.336	24	2279.57	7.76478	2279.57	-4.8183		3604.84	1.89127	3604	1.09993	3604.84
								2283.48	1.11529	2283.48	-4.23518	2283.48	-4.81533	3606.3	0.0982224	3606.3	-0.516024	3606.3	-0.288838		584	570.312	0		584	3605.47	-1.22397e-06		2283.48	331.115	2283.48	147.897	2283.48	-2.03505		2283.48	41.1153	570.312	24	2283.48	7.76482	2283.48	-4.81533		3606.3	1.89822	3605.47	1.09995	3606.3
								2287.39	1.12809	2287.39	-4.22992	2287.39	-4.81823	3607.77	0.104249	3607.77	-0.480142	3607.77	-0.260877		585	571.289	0		585	3606.93	-7.98617e-07		2287.39	331.128	2287.39	147.9	2287.39	-2.03627		2287.39	41.1281	571.289	24	2287.39	7.77008	2287.39	-4.81823		3607.77	1.90425	3606.93	1.09997	3607.77
								2291.3	1.1474	2291.3	-4.22458	2291.3	-4.82319	3609.24	0.110408	3609.24	-0.444609	3609.24	-0.235675		586	572.266	0		586	3608.4	-5.16372e-07		2291.3	331.147	2291.3	147.902	2291.3	-2.03837		2291.3	41.1474	572.266	24	2291.3	7.77542	2291.3	-4.82319		3609.24	1.91041	3608.4	1.09998	3609.24
								2295.21	1.15843	2295.21	-4.22839	2295.21	-4.82715	3610.7	0.1177	3610.7	-0.410519	3610.7	-0.215064		587	573.242	0		587	3609.86	-3.30857e-07		2295.21	331.158	2295.21	147.901	2295.21	-2.04005		2295.21	41.1584	573.242	24	2295.21	7.77161	2295.21	-4.82715		3610.7	1.9177	3609.86	1.09999	3610.7
								2299.12	1.15649	2299.12	-4.24422	2299.12	-4.8318	3612.17	0.125029	3612.17	-0.377507	3612.17	-0.196767		588	574.219	0		588	3611.33	-2.10072e-07		2299.12	331.156	2299.12	147.893	2299.12	-2.04201		2299.12	41.1565	574.219	24	2299.12	7.75578	2299.12	-4.8318		3612.17	1.92503	3611.33	1.09999	3612.17
								2303.03	1.14512	2303.03	-4.26417	2303.03	-4.84206	3613.64	0.131612	3613.64	-0.346378	3613.64	-0.178451		589	575.195	0		589	3612.79	-1.32174e-07		2303.03	331.145	2303.03	147.883	2303.03	-2.04635		2303.03	41.1451	575.195	24	2303.03	7.73583	2303.03	-4.84206		3613.64	1.93161	3612.79	1.09999	3613.64
								2306.94	1.12774	2306.94	-4.27076	2306.94	-4.85819	3615.1	0.136437	3615.1	-0.315108	3615.1	-0.161014		590	576.172	0		590	3614.26	-8.24052e-08		2306.94	331.128	2306.94	147.88	2306.94	-2.05316		2306.94	41.1277	576.172	24	2306.94	7.72924	2306.94	-4.85819		3615.1	1.93644	3614.26	1.1	3615.1
								2310.85	1.11334	2310.85	-4.26143	2310.85	-4.87568	3616.57	0.140451	3616.57	-0.282338	3616.57	-0.144541		591	577.148	0		591	3615.72	-5.09095e-08		2310.85	331.113	2310.85	147.884	2310.85	-2.06055		2310.85	41.1133	577.148	24	2310.85	7.73857	2310.85	-4.87568		3616.57	1.94045	3615.72	1.1	3616.57
								2314.76	1.10912	2314.76	-4.25176	2314.76	-4.88937	3618.04	0.143974	3618.04	-0.249871	3618.04	-0.128103		592	578.125	0		592	3617.19	-3.11644e-08		2314.76	331.109	2314.76	147.889	2314.76	-2.06634		2314.76	41.1091	578.125	24	2314.76	7.74824	2314.76	-4.88937		3618.04	1.94397	3617.19	1.1	3618.04
								2318.67	1.10496	2318.67	-4.2553	2318.67	-4.89442	3619.5	0.146854	3619.5	-0.219478	3619.5	-0.110526		593	579.102	0		593	3618.65	-1.88827e-08		2318.67	331.105	2318.67	147.887	2318.67	-2.06847		2318.67	41.105	579.102	24	2318.67	7.7447	2318.67	-4.89442		3619.5	1.94685	3618.65	1.1	3619.5
								2322.58	1.08763	2322.58	-4.27079	2322.58	-4.89162	3620.97	0.14978	3620.97	-0.191335	3620.97	-0.0922494		594	580.078	0		594	3620.12	-1.13037e-08		2322.58	331.088	2322.58	147.88	2322.58	-2.06729		2322.58	41.0876	580.078	24	2322.58	7.72921	2322.58	-4.89162		3620.97	1.94978	3620.12	1.1	3620.97
								2326.49	1.06064	2326.49	-4.2844	2326.49	-4.89065	3622.43	0.153145	3622.43	-0.165208	3622.43	-0.0747531		595	581.055	0		595	3621.58	-6.67359e-09		2326.49	331.061	2326.49	147.873	2326.49	-2.06688		2326.49	41.0606	581.055	24	2326.49	7.7156	2326.49	-4.89065		3622.43	1.95314	3621.58	1.1	3622.43
								2330.4	1.03095	2330.4	-4.28455	2330.4	-4.89508	3623.9	0.158682	3623.9	-0.142095	3623.9	-0.0566775		596	582.031	0		596	3623.05	-3.87293e-09		2330.4	331.031	2330.4	147.873	2330.4	-2.06875		2330.4	41.0309	582.031	24	2330.4	7.71545	2330.4	-4.89508		3623.9	1.95868	3623.05	1.1	3623.9
								2334.31	0.995302	2334.31	-4.27249	2334.31	-4.89942	3625.37	0.163952	3625.37	-0.119626	3625.37	-0.0395013		597	583.008	0		597	3624.51	-2.19615e-09		2334.31	330.995	2334.31	147.879	2334.31	-2.07059		2334.31	40.9953	583.008	24	2334.31	7.72751	2334.31	-4.89942		3625.37	1.96395	3624.51	1.1	3625.37
								2338.22	0.953489	2338.22	-4.25217	2338.22	-4.90485	3626.83	0.167144	3626.83	-0.0953192	3626.83	-0.0247373		598	583.984	0		598	3625.98	-1.20282e-09		2338.22	330.953	2338.22	147.889	2338.22	-2.07288		2338.22	40.9535	583.984	24	2338.22	7.74783	2338.22	-4.90485		3626.83	1.96714	3625.98	1.1	3626.83
								2342.13	0.914392	2342.13	-4.23013	2342.13	-4.9155	3628.3	0.169828	3628.3	-0.0709235	3628.3	-0.0123528		599	584.961	0		599	3627.44	-6.22664e-10		2342.13	330.914	2342.13	147.9	2342.13	-2.07738		2342.13	40.9144	584.961	24	2342.13	7.76987	2342.13	-4.9155		3628.3	1.96983	3627.44	1.1	3628.3
								2346.04	0.875884	2346.04	-4.2178	2346.04	-4.92304	3629.77	0.172029	3629.77	-0.0488715	3629.77	-0.000494735		600	585.938	0		600	3628.91	-2.9123e-10		2346.04	330.876	2346.04	147.906	2346.04	-2.08057		2346.04	40.8759	585.938	24	2346.04	7.7822	2346.04	-4.92304		3629.77	1.97203	3628.91	1.1	3629.77
								2349.95	0.827597	2349.95	-4.21386	2349.95	-4.92037	3631.23	0.175625	3631.23	-0.029483	3631.23	0.0135933		601	586.914	0		601	3630.37	-1.09138e-10		2349.95	330.828	2349.95	147.908	2349.95	-2.07944		2349.95	40.8276	586.914	24	2349.95	7.78614	2349.95	-4.92037		3631.23	1.97563	3630.37	1.1	3631.23
								2353.86	0.771146	2353.86	-4.20701	2353.86	-4.9111	3632.7	0.179512	3632.7	-0.0120658	3632.7	0.0276272		602	587.891	0		602	3631.84	-2.14029e-11		2353.86	330.771	2353.86	147.911	2353.86	-2.07553		2353.86	40.7711	587.891	24	2353.86	7.79299	2353.86	-4.9111		3632.7	1.97951	3631.84	1.1	3632.7
								2357.77	0.708769	2357.77	-4.19135	2357.77	-4.8994	3634.16	0.18217	3634.16	0.00344398	3634.16	0.0406573		603	588.867	0		603	3633.3	6.53574e-14		2357.77	330.709	2357.77	147.919	2357.77	-2.07058		2357.77	40.7088	588.867	24	2357.77	7.80865	2357.77	-4.8994		3634.16	1.98217	3633.3	1.1	3634.16
								2361.68	0.631635	2361.68	-4.17031	2361.68	-4.89159	3635.63	0.184974	3635.63	0.0171222	3635.63	0.0531345		604	589.844	0		604	3634.77	3.10117e-14		2361.68	330.632	2361.68	147.929	2361.68	-2.06728		2361.68	40.6316	589.844	24	2361.68	7.82969	2361.68	-4.89159		3635.63	1.98497	3634.77	1.1	3635.63
								2365.59	0.532873	2365.59	-4.15052	2365.59	-4.89153	3637.1	0.18756	3637.1	0.030864	3637.1	0.0639587		605	590.82	0		605	3636.23	-5.50505e-14		2365.59	330.533	2365.59	147.939	2365.59	-2.06725		2365.59	40.5329	590.82	24	2365.59	7.84948	2365.59	-4.89153		3637.1	1.98756	3636.23	1.1	3637.1
								2369.5	0.418011	2369.5	-4.13554	2369.5	-4.89588	3638.56	0.189493	3638.56	0.0450042	3638.56	0.0740078		606	591.797	0		606	3637.7	6.07334e-14		2369.5	330.418	2369.5	147.947	2369.5	-2.06909		2369.5	40.418	591.797	24	2369.5	7.86446	2369.5	-4.89588		3638.56	1.98949	3637.7	1.1	3638.56
								2373.41	0.301424	2373.41	-4.12837	2373.41	-4.90044	3640.03	0.191241	3640.03	0.0552051	3640.03	0.0854203		607	592.773	0		607	3639.16	-6.13095e-14		2373.41	330.301	2373.41	147.95	2373.41	-2.07102		2373.41	40.3014	592.773	24	2373.41	7.87163	2373.41	-4.90044		3640.03	1.99124	3639.16	1.1	3640.03
								2377.32	0.200678	2377.32	-4.13759	2377.32	-4.90356	3641.5	0.193879	3641.5	0.0630956	3641.5	0.0960826		608	593.75	0		608	3640.62	6.02548e-14		2377.32	330.201	2377.32	147.946	2377.32	-2.07234		2377.32	40.2007	593.75	24	2377.32	7.86241	2377.32	-4.90356		3641.5	1.99388	3640.62	1.1	3641.5
								2381.23	0.125902	2381.23	-4.16365	2381.23	-4.90187	3642.96	0.196478	3642.96	0.0742858	3642.96	0.104389		609	594.727	0		609	3642.09	-5.86527e-14		2381.23	330.126	2381.23	147.933	2381.23	-2.07162		2381.23	40.1259	594.727	24	2381.23	7.83635	2381.23	-4.90187		3642.96	1.99648	3642.09	1.1	3642.96
								2385.14	0.0647546	2385.14	-4.19177	2385.14	-4.88773	3644.43	0.199096	3644.43	0.086165	3644.43	0.113202		610	595.703	0		610	3643.55	5.69698e-14		2385.14	330.065	2385.14	147.919	2385.14	-2.06565		2385.14	40.0648	595.703	24	2385.14	7.80823	2385.14	-4.88773		3644.43	1.9991	3643.55	1.1	3644.43
								2389.05	-0.00940015	2389.05	-4.21292	2389.05	-4.86729	3645.89	0.202161	3645.89	0.0949352	3645.89	0.122468		611	596.68	0		611	3645.02	-5.52994e-14		2389.05	329.991	2389.05	147.908	2389.05	-2.05701		2389.05	39.9906	596.68	24	2389.05	7.78708	2389.05	-4.86729		3645.89	2.00216	3645.02	1.1	3645.89
								2392.96	-0.10942	2392.96	-4.22682	2392.96	-4.85679	3647.36	0.204527	3647.36	0.102895	3647.36	0.129587		612	597.656	0		612	3646.48	5.37067e-14		2392.96	329.891	2392.96	147.901	2392.96	-2.05257		2392.96	39.8906	597.656	24	2392.96	7.77318	2392.96	-4.85679		3647.36	2.00453	3646.48	1.1	3647.36
								2396.87	-0.223035	2396.87	-4.23731	2396.87	-4.85581	3648.83	0.205475	3648.83	0.110962	3648.83	0.134956		613	598.633	0		613	3647.95	-5.22348e-14		2396.87	329.777	2396.87	147.896	2396.87	-2.05216		2396.87	39.777	598.633	24	2396.87	7.76269	2396.87	-4.85581		3648.83	2.00547	3647.95	1.1	3648.83
								2400.78	-0.334657	2400.78	-4.24569	2400.78	-4.85968	3650.29	0.205391	3650.29	0.117566	3650.29	0.141156		614	599.609	0		614	3649.41	5.0839e-14		2400.78	329.665	2400.78	147.892	2400.78	-2.05379		2400.78	39.6653	599.609	24	2400.78	7.75431	2400.78	-4.85968		3650.29	2.00539	3649.41	1.1	3650.29
								2404.69	-0.445666	2404.69	-4.24633	2404.69	-4.86749	3651.76	0.206322	3651.76	0.123753	3651.76	0.147982		615	600.586	0		615	3650.88	-4.95674e-14		2404.69	329.554	2404.69	147.892	2404.69	-2.05709		2404.69	39.5543	600.586	24	2404.69	7.75367	2404.69	-4.86749		3651.76	2.00632	3650.88	1.1	3651.76
								2408.6	-0.560213	2408.6	-4.2383	2408.6	-4.87017	3653.23	0.208368	3653.23	0.129375	3653.23	0.153942		616	601.562	0		616	3652.34	4.83438e-14		2408.6	329.44	2408.6	147.896	2408.6	-2.05823		2408.6	39.4398	601.562	24	2408.6	7.7617	2408.6	-4.87017		3653.23	2.00837	3652.34	1.1	3653.23
								2412.51	-0.680295	2412.51	-4.23018	2412.51	-4.86437	3654.69	0.210645	3654.69	0.133296	3654.69	0.157931		617	602.539	0		617	3653.81	-4.72641e-14		2412.51	329.32	2412.51	147.9	2412.51	-2.05578		2412.51	39.3197	602.539	24	2412.51	7.76982	2412.51	-4.86437		3654.69	2.01065	3653.81	1.1	3654.69
								2416.42	-0.811876	2416.42	-4.2323	2416.42	-4.85705	3656.16	0.213414	3656.16	0.136156	3656.16	0.161342		618	603.516	0		618	3655.27	4.6177e-14		2416.42	329.188	2416.42	147.899	2416.42	-2.05268		2416.42	39.1881	603.516	24	2416.42	7.7677	2416.42	-4.85705		3656.16	2.01341	3655.27	1.1	3656.16
								2420.33	-0.952411	2420.33	-4.24398	2420.33	-4.85968	3657.62	0.21696	3657.62	0.138675	3657.62	0.165709		619	604.492	0		619	3656.74	-4.52103e-14		2420.33	329.048	2420.33	147.893	2420.33	-2.05379		2420.33	39.0476	604.492	24	2420.33	7.75602	2420.33	-4.85968		3657.62	2.01696	3656.74	1.1	3657.62
								2424.24	-1.09261	2424.24	-4.26037	2424.24	-4.88321	3659.09	0.220346	3659.09	0.142999	3659.09	0.169645		620	605.469	0		620	3658.2	4.42829e-14		2424.24	328.907	2424.24	147.885	2424.24	-2.06374		2424.24	38.9074	605.469	24	2424.24	7.73963	2424.24	-4.88321		3659.09	2.02035	3658.2	1.1	3659.09
								2428.15	-1.23482	2428.15	-4.28139	2428.15	-4.91869	3660.56	0.222704	3660.56	0.147794	3660.56	0.174437		621	606.445	0		621	3659.67	-4.33873e-14		2428.15	328.765	2428.15	147.874	2428.15	-2.07873		2428.15	38.7652	606.445	24	2428.15	7.71861	2428.15	-4.91869		3660.56	2.0227	3659.67	1.1	3660.56
								2432.06	-1.383	2432.06	-4.30664	2432.06	-4.94845	3662.02	0.22472	3662.02	0.149167	3662.02	0.179397		622	607.422	0		622	3661.13	4.25918e-14		2432.06	328.617	2432.06	147.862	2432.06	-2.09131		2432.06	38.617	607.422	24	2432.06	7.69336	2432.06	-4.94845		3662.02	2.02472	3661.13	1.1	3662.02
								2435.97	-1.53186	2435.97	-4.33201	2435.97	-4.9719	3663.49	0.227093	3663.49	0.149967	3663.49	0.182463		623	608.398	0		623	3662.6	-4.17799e-14		2435.97	328.468	2435.97	147.849	2435.97	-2.10122		2435.97	38.4681	608.398	24	2435.97	7.66799	2435.97	-4.9719		3663.49	2.02709	3662.6	1.1	3663.49
								2439.88	-1.67608	2439.88	-4.35104	2439.88	-4.99802	3664.96	0.228537	3664.96	0.15203	3664.96	0.185958		624	609.375	0		624	3664.06	4.10631e-14		2439.88	328.324	2439.88	147.84	2439.88	-2.11226		2439.88	38.3239	609.375	24	2439.88	7.64896	2439.88	-4.99802		3664.96	2.02854	3664.06	1.1	3664.96
								2443.79	-1.81526	2443.79	-4.36404	2443.79	-5.02669	3666.42	0.227977	3666.42	0.154355	3666.42	0.189345		625	610.352	0		625	3665.53	-4.03374e-14		2443.79	328.185	2443.79	147.833	2443.79	-2.12437		2443.79	38.1847	610.352	24	2443.79	7.63596	2443.79	-5.02669		3666.42	2.02798	3665.53	1.1	3666.42
								2447.7	-1.95519	2447.7	-4.37448	2447.7	-5.04587	3667.89	0.228034	3667.89	0.156509	3667.89	0.192032		626	611.328	0		626	3666.99	3.9669e-14		2447.7	328.045	2447.7	147.828	2447.7	-2.13248		2447.7	38.0448	611.328	24	2447.7	7.62552	2447.7	-5.04587		3667.89	2.02803	3666.99	1.1	3667.89
								2451.61	-2.09956	2451.61	-4.37979	2451.61	-5.04973	3669.35	0.230333	3669.35	0.15738	3669.35	0.196176		627	612.305	0		627	3668.46	-3.90226e-14		2451.61	327.9	2451.61	147.825	2451.61	-2.13411		2451.61	37.9004	612.305	24	2451.61	7.62021	2451.61	-5.04973		3669.35	2.03033	3668.46	1.1	3669.35
								2455.52	-2.24965	2455.52	-4.38442	2455.52	-5.04479	3670.82	0.233025	3670.82	0.158639	3670.82	0.200447		628	613.281	0		628	3669.92	3.83926e-14		2455.52	327.75	2455.52	147.823	2455.52	-2.13202		2455.52	37.7503	613.281	24	2455.52	7.61558	2455.52	-5.04479		3670.82	2.03303	3669.92	1.1	3670.82
								2459.43	-2.40748	2459.43	-4.39981	2459.43	-5.04344	3672.29	0.234354	3672.29	0.160587	3672.29	0.203548		629	614.258	0		629	3671.39	-3.78319e-14		2459.43	327.593	2459.43	147.815	2459.43	-2.13145		2459.43	37.5925	614.258	24	2459.43	7.60019	2459.43	-5.04344		3672.29	2.03435	3671.39	1.1	3672.29
								2463.34	-2.57111	2463.34	-4.42313	2463.34	-5.05437	3673.75	0.234061	3673.75	0.16236	3673.75	0.205445		630	615.234	0		630	3672.85	3.72316e-14		2463.34	327.429	2463.34	147.804	2463.34	-2.13607		2463.34	37.4289	615.234	24	2463.34	7.57687	2463.34	-5.05437		3673.75	2.03406	3672.85	1.1	3673.75
								2467.25	-2.73174	2467.25	-4.44217	2467.25	-5.07502	3675.22	0.233976	3675.22	0.165085	3675.22	0.207733		631	616.211	0		631	3674.32	-3.67113e-14		2467.25	327.268	2467.25	147.794	2467.25	-2.1448		2467.25	37.2683	616.211	24	2467.25	7.55783	2467.25	-5.07502		3675.22	2.03398	3674.32	1.1	3675.22
								2471.16	-2.88018	2471.16	-4.45219	2471.16	-5.10064	3676.69	0.235873	3676.69	0.166796	3676.69	0.210701		632	617.188	0		632	3675.78	3.61757e-14		2471.16	327.12	2471.16	147.789	2471.16	-2.15563		2471.16	37.1198	617.188	24	2471.16	7.54781	2471.16	-5.10064		3676.69	2.03587	3675.78	1.1	3676.69
								2475.07	-3.01575	2475.07	-4.44788	2475.07	-5.12456	3678.15	0.238417	3678.15	0.167248	3678.15	0.212437		633	618.164	0		633	3677.25	-3.56721e-14		2475.07	326.984	2475.07	147.792	2475.07	-2.16574		2475.07	36.9843	618.164	24	2475.07	7.55212	2475.07	-5.12456		3678.15	2.03842	3677.25	1.1	3678.15
								2478.98	-3.14057	2478.98	-4.42546	2478.98	-5.13797	3679.62	0.239652	3679.62	0.169756	3679.62	0.214529		634	619.141	0		634	3678.71	3.51963e-14		2478.98	326.859	2478.98	147.803	2478.98	-2.1714		2478.98	36.8594	619.141	24	2478.98	7.57454	2478.98	-5.13797		3679.62	2.03965	3678.71	1.1	3679.62
								2482.89	-3.25824	2482.89	-4.39732	2482.89	-5.13894	3681.09	0.239786	3681.09	0.171207	3681.09	0.217245		635	620.117	0		635	3680.18	-3.47053e-14		2482.89	326.742	2482.89	147.817	2482.89	-2.17181		2482.89	36.7418	620.117	24	2482.89	7.60268	2482.89	-5.13894		3681.09	2.03979	3680.18	1.1	3681.09
								2486.8	-3.37245	2486.8	-4.37738	2486.8	-5.12397	3682.55	0.240027	3682.55	0.169342	3682.55	0.218792		636	621.094	0		636	3681.64	3.42716e-14		2486.8	326.628	2486.8	147.827	2486.8	-2.16549		2486.8	36.6276	621.094	24	2486.8	7.62262	2486.8	-5.12397		3682.55	2.04003	3681.64	1.1	3682.55
								2490.71	-3.48352	2490.71	-4.36914	2490.71	-5.09142	3684.02	0.241112	3684.02	0.169228	3684.02	0.219537		637	622.07	0		637	3683.11	-3.38179e-14		2490.71	326.516	2490.71	147.831	2490.71	-2.15173		2490.71	36.5165	622.07	24	2490.71	7.63086	2490.71	-5.09142		3684.02	2.04111	3683.11	1.1	3684.02
								2494.62	-3.5956	2494.62	-4.3729	2494.62	-5.05751	3685.48	0.243597	3685.48	0.172867	3685.48	0.221245		638	623.047	0		638	3684.57	3.34162e-14		2494.62	326.404	2494.62	147.829	2494.62	-2.1374		2494.62	36.4044	623.047	24	2494.62	7.6271	2494.62	-5.05751		3685.48	2.0436	3684.57	1.1	3685.48
								2498.53	-3.70688	2498.53	-4.38458	2498.53	-5.03776	3686.95	0.245844	3686.95	0.175676	3686.95	0.22429		639	624.023	0		639	3686.04	-3.29901e-14		2498.53	326.293	2498.53	147.823	2498.53	-2.12905		2498.53	36.2931	624.023	24	2498.53	7.61542	2498.53	-5.03776		3686.95	2.04584	3686.04	1.1	3686.95
								2502.44	-3.80678	2502.44	-4.38991	2502.44	-5.03103	3688.42	0.245697	3688.42	0.175338	3688.42	0.226464		640	625	0		640	3687.5	3.26009e-14		2502.44	326.193	2502.44	147.82	2502.44	-2.12621		2502.44	36.1932	625	24	2502.44	7.61009	2502.44	-5.03103		3688.42	2.0457	3687.5	1.1	3688.42
								2506.35	-3.9006	2506.35	-4.38244	2506.35	-5.02923	3689.88	0.245452	3689.88	0.175179	3689.88	0.227518		641	625.977	0		641	3688.96	-3.22091e-14		2506.35	326.099	2506.35	147.824	2506.35	-2.12545		2506.35	36.0994	625.977	24	2506.35	7.61756	2506.35	-5.02923		3689.88	2.04545	3688.96	1.1	3689.88
								2510.26	-4.00737	2510.26	-4.37557	2510.26	-5.03205	3691.35	0.246525	3691.35	0.176781	3691.35	0.229539		642	626.953	0		642	3690.43	3.18442e-14		2510.26	325.993	2510.26	147.828	2510.26	-2.12664		2510.26	35.9926	626.953	24	2510.26	7.62443	2510.26	-5.03205		3691.35	2.04653	3690.43	1.1	3691.35
								2514.17	-4.1341	2514.17	-4.38299	2514.17	-5.0433	3692.82	0.247855	3692.82	0.178331	3692.82	0.232399		643	627.93	0		643	3691.89	-3.14693e-14		2514.17	325.866	2514.17	147.824	2514.17	-2.1314		2514.17	35.8659	627.93	24	2514.17	7.61701	2514.17	-5.0433		3692.82	2.04786	3691.89	1.1	3692.82
								2518.08	-4.27279	2518.08	-4.40498	2518.08	-5.06076	3694.28	0.249289	3694.28	0.178613	3694.28	0.234387		644	628.906	0		644	3693.36	3.11191e-14		2518.08	325.727	2518.08	147.813	2518.08	-2.13877		2518.08	35.7272	628.906	24	2518.08	7.59502	2518.08	-5.06076		3694.28	2.04929	3693.36	1.1	3694.28
								2521.99	-4.40943	2521.99	-4.43729	2521.99	-5.07824	3695.75	0.25102	3695.75	0.178211	3695.75	0.23495		645	629.883	0		645	3694.82	-3.07831e-14		2521.99	325.591	2521.99	147.797	2521.99	-2.14616		2521.99	35.5906	629.883	24	2521.99	7.56271	2521.99	-5.07824		3695.75	2.05102	3694.82	1.1	3695.75
								2525.9	-4.53655	2525.9	-4.47547	2525.9	-5.08926	3697.21	0.25143	3697.21	0.179977	3697.21	0.235237		646	630.859	0		646	3696.29	3.04367e-14		2525.9	325.463	2525.9	147.778	2525.9	-2.15082		2525.9	35.4635	630.859	24	2525.9	7.52453	2525.9	-5.08926		3697.21	2.05143	3696.29	1.1	3697.21
								2529.81	-4.64886	2529.81	-4.50539	2529.81	-5.09078	3698.68	0.250214	3698.68	0.183741	3698.68	0.234915		647	631.836	0		647	3697.75	-3.01232e-14		2529.81	325.351	2529.81	147.763	2529.81	-2.15146		2529.81	35.3511	631.836	24	2529.81	7.49461	2529.81	-5.09078		3698.68	2.05021	3697.75	1.1	3698.68
								2533.72	-4.73593	2533.72	-4.5122	2533.72	-5.08362	3700.15	0.249722	3700.15	0.185845	3700.15	0.233486		648	632.812	0		648	3699.22	2.9797e-14		2533.72	325.264	2533.72	147.76	2533.72	-2.14843		2533.72	35.2641	632.812	24	2533.72	7.4878	2533.72	-5.08362		3700.15	2.04972	3699.22	1.1	3700.15
								2537.63	-4.80177	2537.63	-4.49674	2537.63	-5.07314	3701.61	0.249883	3701.61	0.187316	3701.61	0.233378		649	633.789	0		649	3700.68	-2.94864e-14		2537.63	325.198	2537.63	147.767	2537.63	-2.14401		2537.63	35.1982	633.789	24	2537.63	7.50326	2537.63	-5.07314		3701.61	2.04988	3700.68	1.1	3701.61
								2541.54	-4.8734	2541.54	-4.4716	2541.54	-5.06359	3703.08	0.250841	3703.08	0.190378	3703.08	0.235503		650	634.766	0		650	3702.15	2.91815e-14		2541.54	325.127	2541.54	147.78	2541.54	-2.13997		2541.54	35.1266	634.766	24	2541.54	7.5284	2541.54	-5.06359		3703.08	2.05084	3702.15	1.1	3703.08
								2545.45	-4.97713	2545.45	-4.44586	2545.45	-5.05673	3704.55	0.252982	3704.55	0.190683	3704.55	0.238841		651	635.742	0		651	3703.61	-2.88905e-14		2545.45	325.023	2545.45	147.793	2545.45	-2.13707		2545.45	35.0229	635.742	24	2545.45	7.55414	2545.45	-5.05673		3704.55	2.05298	3703.61	1.1	3704.55
								2549.36	-5.11077	2549.36	-4.42638	2549.36	-5.05377	3706.01	0.254651	3706.01	0.18772	3706.01	0.242438		652	636.719	0		652	3705.08	2.86048e-14		2549.36	324.889	2549.36	147.802	2549.36	-2.13582		2549.36	34.8892	636.719	24	2549.36	7.57362	2549.36	-5.05377		3706.01	2.05465	3705.08	1.1	3706.01
								2553.27	-5.25047	2553.27	-4.41655	2553.27	-5.04862	3707.48	0.255968	3707.48	0.187631	3707.48	0.243736		653	637.695	0		653	3706.54	-2.83326e-14		2553.27	324.75	2553.27	147.807	2553.27	-2.13364		2553.27	34.7495	637.695	24	2553.27	7.58345	2553.27	-5.04862		3707.48	2.05597	3706.54	1.1	3707.48
								2557.18	-5.37347	2557.18	-4.41088	2557.18	-5.03765	3708.94	0.257418	3708.94	0.189543	3708.94	0.243615		654	638.672	0		654	3708.01	2.8045e-14		2557.18	324.627	2557.18	147.81	2557.18	-2.12901		2557.18	34.6265	638.672	24	2557.18	7.58912	2557.18	-5.03765		3708.94	2.05742	3708.01	1.1	3708.94
								2561.09	-5.4753	2561.09	-4.41288	2561.09	-5.03049	3710.41	0.258289	3710.41	0.191161	3710.41	0.245252		655	639.648	0		655	3709.47	-2.77819e-14		2561.09	324.525	2561.09	147.809	2561.09	-2.12598		2561.09	34.5247	639.648	24	2561.09	7.58712	2561.09	-5.03049		3710.41	2.05829	3709.47	1.1	3710.41
								2565	-5.56144	2565	-4.42847	2565	-5.0328	3711.88	0.258601	3711.88	0.192517	3711.88	0.246622		656	640.625	0		656	3710.94	2.75214e-14		2565	324.439	2565	147.801	2565	-2.12696		2565	34.4386	640.625	24	2565	7.57153	2565	-5.0328		3711.88	2.0586	3710.94	1.1	3711.88
								2568.91	-5.63195	2568.91	-4.45119	2568.91	-5.03775	3713.34	0.258632	3713.34	0.192737	3713.34	0.246538		657	641.602	0		657	3712.4	-2.72628e-14		2568.91	324.368	2568.91	147.79	2568.91	-2.12905		2568.91	34.3681	641.602	24	2568.91	7.54881	2568.91	-5.03775		3713.34	2.05863	3712.4	1.1	3713.34
								2572.83	-5.69159	2572.83	-4.47291	2572.83	-5.04026	3714.81	0.258603	3714.81	0.194331	3714.81	0.247495		658	642.578	0		658	3713.87	2.70082e-14		2572.83	324.308	2572.83	147.779	2572.83	-2.13011		2572.83	34.3084	642.578	24	2572.83	7.52709	2572.83	-5.04026		3714.81	2.0586	3713.87	1.1	3714.81
								2576.74	-5.74525	2576.74	-4.48396	2576.74	-5.04166	3716.28	0.258659	3716.28	0.197601	3716.28	0.250127		659	643.555	0		659	3715.33	-2.678e-14		2576.74	324.255	2576.74	147.774	2576.74	-2.1307		2576.74	34.2548	643.555	24	2576.74	7.51604	2576.74	-5.04166		3716.28	2.05866	3715.33	1.1	3716.28
								2580.65	-5.79406	2580.65	-4.47932	2580.65	-5.04584	3717.74	0.258712	3717.74	0.198639	3717.74	0.252382		660	644.531	0		660	3716.8	2.65227e-14		2580.65	324.206	2580.65	147.776	2580.65	-2.13247		2580.65	34.2059	644.531	24	2580.65	7.52068	2580.65	-5.04584		3717.74	2.05871	3716.8	1.1	3717.74
								2584.56	-5.83931	2584.56	-4.4625	2584.56	-5.05404	3719.21	0.258817	3719.21	0.197618	3719.21	0.253222		661	645.508	0		661	3718.26	-2.6292e-14		2584.56	324.161	2584.56	147.784	2584.56	-2.13593		2584.56	34.1607	645.508	24	2584.56	7.5375	2584.56	-5.05404		3719.21	2.05882	3718.26	1.1	3719.21
								2588.47	-5.88048	2588.47	-4.43451	2588.47	-5.05743	3720.67	0.260663	3720.67	0.196742	3720.67	0.253757		662	646.484	0		662	3719.73	2.60818e-14		2588.47	324.12	2588.47	147.798	2588.47	-2.13737		2588.47	34.1195	646.484	24	2588.47	7.56549	2588.47	-5.05743		3720.67	2.06066	3719.73	1.1	3720.67
								2592.38	-5.92012	2592.38	-4.39919	2592.38	-5.05043	3722.14	0.262842	3722.14	0.197383	3722.14	0.254271		663	647.461	0		663	3721.19	-2.58215e-14		2592.38	324.08	2592.38	147.816	2592.38	-2.13441		2592.38	34.0799	647.461	24	2592.38	7.60081	2592.38	-5.05043		3722.14	2.06284	3721.19	1.1	3722.14
								2596.29	-5.96096	2596.29	-4.3578	2596.29	-5.03655	3723.61	0.263505	3723.61	0.199301	3723.61	0.255098		664	648.438	0		664	3722.66	2.56211e-14		2596.29	324.039	2596.29	147.836	2596.29	-2.12854		2596.29	34.039	648.438	24	2596.29	7.6422	2596.29	-5.03655		3723.61	2.0635	3722.66	1.1	3723.61
								2600.2	-6.00163	2600.2	-4.30841	2600.2	-5.01608	3725.07	0.263668	3725.07	0.200919	3725.07	0.256392		665	649.414	0		665	3724.12	-2.54089e-14		2600.2	323.998	2600.2	147.861	2600.2	-2.11989		2600.2	33.9984	649.414	24	2600.2	7.69159	2600.2	-5.01608		3725.07	2.06367	3724.12	1.1	3725.07
								2604.11	-6.03578	2604.11	-4.25777	2604.11	-4.99719	3726.54	0.264405	3726.54	0.202312	3726.54	0.256583		666	650.391	0		666	3725.59	2.51867e-14		2604.11	323.964	2604.11	147.886	2604.11	-2.11191		2604.11	33.9642	650.391	24	2604.11	7.74223	2604.11	-4.99719		3726.54	2.06441	3725.59	1.1	3726.54
								2608.02	-6.06405	2608.02	-4.21169	2608.02	-4.98648	3728.01	0.265635	3728.01	0.20361	3728.01	0.255073		667	651.367	0		667	3727.05	-2.49752e-14		2608.02	323.936	2608.02	147.909	2608.02	-2.10738		2608.02	33.936	651.367	24	2608.02	7.78831	2608.02	-4.98648		3728.01	2.06564	3727.05	1.1	3728.01
								2611.93	-6.09539	2611.93	-4.17353	2611.93	-4.97726	3729.47	0.265408	3729.47	0.204763	3729.47	0.25455		668	652.344	0		668	3728.52	2.48e-14		2611.93	323.905	2611.93	147.928	2611.93	-2.10349		2611.93	33.9046	652.344	24	2611.93	7.82647	2611.93	-4.97726		3729.47	2.06541	3728.52	1.1	3729.47
								2615.84	-6.1273	2615.84	-4.15243	2615.84	-4.97317	3730.94	0.264219	3730.94	0.20634	3730.94	0.257174		669	653.32	0		669	3729.98	-2.45628e-14		2615.84	323.873	2615.84	147.938	2615.84	-2.10176		2615.84	33.8727	653.32	24	2615.84	7.84757	2615.84	-4.97317		3730.94	2.06422	3729.98	1.1	3730.94
								2619.75	-6.15684	2619.75	-4.15571	2619.75	-4.98101	3732.4	0.26382	3732.4	0.209608	3732.4	0.260157		670	654.297	0		670	3731.45	2.43853e-14		2619.75	323.843	2619.75	147.937	2619.75	-2.10507		2619.75	33.8432	654.297	24	2619.75	7.84429	2619.75	-4.98101		3732.4	2.06382	3731.45	1.1	3732.4
								2623.66	-6.18908	2623.66	-4.17533	2623.66	-4.99541	3733.87	0.264012	3733.87	0.212229	3733.87	0.260515		671	655.273	0		671	3732.91	-2.41994e-14		2623.66	323.811	2623.66	147.927	2623.66	-2.11116		2623.66	33.8109	655.273	24	2623.66	7.82467	2623.66	-4.99541		3733.87	2.06401	3732.91	1.1	3733.87
								2627.57	-6.22125	2627.57	-4.18639	2627.57	-5.00865	3735.34	0.264781	3735.34	0.21189	3735.34	0.260711		672	656.25	0		672	3734.38	2.39926e-14		2627.57	323.779	2627.57	147.921	2627.57	-2.11675		2627.57	33.7787	656.25	24	2627.57	7.81361	2627.57	-5.00865		3735.34	2.06478	3734.38	1.1	3735.34
								2631.48	-6.24761	2631.48	-4.16918	2631.48	-5.01931	3736.8	0.266275	3736.8	0.210771	3736.8	0.262874		673	657.227	0		673	3735.84	-2.37988e-14		2631.48	323.752	2631.48	147.93	2631.48	-2.12126		2631.48	33.7524	657.227	24	2631.48	7.83082	2631.48	-5.01931		3736.8	2.06628	3735.84	1.1	3736.8
								2635.39	-6.27013	2635.39	-4.13506	2635.39	-5.0307	3738.27	0.267355	3738.27	0.210924	3738.27	0.263471		674	658.203	0		674	3737.3	2.36396e-14		2635.39	323.73	2635.39	147.947	2635.39	-2.12607		2635.39	33.7299	658.203	24	2635.39	7.86494	2635.39	-5.0307		3738.27	2.06736	3737.3	1.1	3738.27
								2639.3	-6.29457	2639.3	-4.11017	2639.3	-5.04204	3739.74	0.268218	3739.74	0.212624	3739.74	0.262996		675	659.18	0		675	3738.77	-2.34312e-14		2639.3	323.705	2639.3	147.959	2639.3	-2.13086		2639.3	33.7054	659.18	24	2639.3	7.88983	2639.3	-5.04204		3739.74	2.06822	3738.77	1.1	3739.74
								2643.21	-6.32813	2643.21	-4.10309	2643.21	-5.04308	3741.2	0.269197	3741.2	0.213454	3741.2	0.263478		676	660.156	0		676	3740.23	2.32822e-14		2643.21	323.672	2643.21	147.963	2643.21	-2.1313		2643.21	33.6719	660.156	24	2643.21	7.89691	2643.21	-5.04308		3741.2	2.0692	3740.23	1.1	3741.2
								2647.12	-6.37078	2647.12	-4.10765	2647.12	-5.0258	3742.67	0.268554	3742.67	0.213529	3742.67	0.262962		677	661.133	0		677	3741.7	-2.30938e-14		2647.12	323.629	2647.12	147.961	2647.12	-2.124		2647.12	33.6292	661.133	24	2647.12	7.89235	2647.12	-5.0258		3742.67	2.06855	3741.7	1.1	3742.67
								2651.03	-6.40544	2651.03	-4.11665	2651.03	-5.00191	3744.13	0.266429	3744.13	0.214923	3744.13	0.263537		678	662.109	0		678	3743.16	2.29236e-14		2651.03	323.595	2651.03	147.956	2651.03	-2.1139		2651.03	33.5946	662.109	24	2651.03	7.88335	2651.03	-5.00191		3744.13	2.06643	3743.16	1.1	3744.13
								2654.94	-6.41798	2654.94	-4.12427	2654.94	-4.98239	3745.6	0.265762	3745.6	0.216376	3745.6	0.266149		679	663.086	0		679	3744.63	-2.27518e-14		2654.94	323.582	2654.94	147.952	2654.94	-2.10565		2654.94	33.582	663.086	24	2654.94	7.87573	2654.94	-4.98239		3745.6	2.06576	3744.63	1.1	3745.6
								2658.85	-6.41913	2658.85	-4.12461	2658.85	-4.96407	3747.07	0.267058	3747.07	0.217013	3747.07	0.267516		680	664.062	0		680	3746.09	2.25898e-14		2658.85	323.581	2658.85	147.952	2658.85	-2.09791		2658.85	33.5809	664.062	24	2658.85	7.87539	2658.85	-4.96407		3747.07	2.06706	3746.09	1.1	3747.07
								2662.76	-6.42368	2662.76	-4.11072	2662.76	-4.94699	3748.53	0.268754	3748.53	0.218108	3748.53	0.267421		681	665.039	0		681	3747.56	-2.24294e-14		2662.76	323.576	2662.76	147.959	2662.76	-2.09069		2662.76	33.5763	665.039	24	2662.76	7.88928	2662.76	-4.94699		3748.53	2.06875	3747.56	1.1	3748.53
								2666.67	-6.43119	2666.67	-4.08548	2666.67	-4.93089	3750	0.270022	3750	0.220235	3750	0.267621		682	666.016	0		682	3749.02	2.22479e-14		2666.67	323.569	2666.67	147.972	2666.67	-2.08389		2666.67	33.5688	666.016	24	2666.67	7.91452	2666.67	-4.93089		3750	2.07002	3749.02	1.1	3750
								2670.58	-6.43882	2670.58	-4.06194	2670.58	-4.91323	3751.47	0.271389	3751.47	0.222732	3751.47	0.268135		683	666.992	0		683	3750.49	-2.21239e-14		2670.58	323.561	2670.58	147.983	2670.58	-2.07643		2670.58	33.5612	666.992	24	2670.58	7.93806	2670.58	-4.91323		3751.47	2.07139	3750.49	1.1	3751.47
								2674.49	-6.44902	2674.49	-4.04324	2674.49	-4.89426	3752.93	0.272919	3752.93	0.223354	3752.93	0.267772		684	667.969	0		684	3751.95	2.19416e-14		2674.49	323.551	2674.49	147.993	2674.49	-2.06841		2674.49	33.551	667.969	24	2674.49	7.95676	2674.49	-4.89426		3752.93	2.07292	3751.95	1.1	3752.93
								2678.4	-6.46616	2678.4	-4.01895	2678.4	-4.87576	3754.4	0.274302	3754.4	0.220344	3754.4	0.266879		685	668.945	0		685	3753.42	-2.18032e-14		2678.4	323.534	2678.4	148.005	2678.4	-2.06059		2678.4	33.5338	668.945	24	2678.4	7.98105	2678.4	-4.87576		3754.4	2.0743	3753.42	1.1	3754.4
								2682.31	-6.48967	2682.31	-3.98698	2682.31	-4.86145	3755.87	0.274554	3755.87	0.217896	3755.87	0.266774		686	669.922	0		686	3754.88	2.16363e-14		2682.31	323.51	2682.31	148.02	2682.31	-2.05454		2682.31	33.5103	669.922	24	2682.31	8.01302	2682.31	-4.86145		3755.87	2.07455	3754.88	1.1	3755.87
								2686.22	-6.51432	2686.22	-3.96047	2686.22	-4.85283	3757.33	0.272647	3757.33	0.220811	3757.33	0.26745		687	670.898	0		687	3756.35	-2.15045e-14		2686.22	323.486	2686.22	148.034	2686.22	-2.0509		2686.22	33.4857	670.898	24	2686.22	8.03953	2686.22	-4.85283		3757.33	2.07265	3756.35	1.1	3757.33
								2690.13	-6.53398	2690.13	-3.94274	2690.13	-4.84912	3758.8	0.271621	3758.8	0.227083	3758.8	0.26868		688	671.875	0		688	3757.81	2.13614e-14		2690.13	323.466	2690.13	148.042	2690.13	-2.04933		2690.13	33.466	671.875	24	2690.13	8.05726	2690.13	-4.84912		3758.8	2.07162	3757.81	1.1	3758.8
								2694.04	-6.54522	2694.04	-3.93002	2694.04	-4.85132	3760.26	0.271699	3760.26	0.230202	3760.26	0.269478		689	672.852	0		689	3759.28	-2.11897e-14		2694.04	323.455	2694.04	148.049	2694.04	-2.05026		2694.04	33.4548	672.852	24	2694.04	8.06998	2694.04	-4.85132		3760.26	2.0717	3759.28	1.1	3760.26
								2697.95	-6.55409	2697.95	-3.92411	2697.95	-4.85198	3761.73	0.271665	3761.73	0.228899	3761.73	0.27055		690	673.828	0		690	3760.74	2.10839e-14		2697.95	323.446	2697.95	148.052	2697.95	-2.05054		2697.95	33.4459	673.828	24	2697.95	8.07589	2697.95	-4.85198		3761.73	2.07166	3760.74	1.1	3761.73
								2701.86	-6.56496	2701.86	-3.9181	2701.86	-4.84025	3763.2	0.272631	3763.2	0.227529	3763.2	0.271833		691	674.805	0		691	3762.21	-2.09044e-14		2701.86	323.435	2701.86	148.055	2701.86	-2.04558		2701.86	33.435	674.805	24	2701.86	8.0819	2701.86	-4.84025		3763.2	2.07263	3762.21	1.1	3763.2
								2705.77	-6.57331	2705.77	-3.90288	2705.77	-4.82475	3764.66	0.273195	3764.66	0.228053	3764.66	0.271502		692	675.781	0		692	3763.67	2.07989e-14		2705.77	323.427	2705.77	148.062	2705.77	-2.03903		2705.77	33.4267	675.781	24	2705.77	8.09712	2705.77	-4.82475		3764.66	2.0732	3763.67	1.1	3764.66
								2709.68	-6.57293	2709.68	-3.88129	2709.68	-4.82127	3766.13	0.272792	3766.13	0.230312	3766.13	0.271281		693	676.758	0		693	3765.14	-2.06506e-14		2709.68	323.427	2709.68	148.073	2709.68	-2.03756		2709.68	33.4271	676.758	24	2709.68	8.11871	2709.68	-4.82127		3766.13	2.07279	3765.14	1.1	3766.13
								2713.59	-6.56261	2713.59	-3.86617	2713.59	-4.82834	3767.6	0.273246	3767.6	0.232939	3767.6	0.2724		694	677.734	0		694	3766.6	2.05185e-14		2713.59	323.437	2713.59	148.08	2713.59	-2.04055		2713.59	33.4374	677.734	24	2713.59	8.13383	2713.59	-4.82834		3767.6	2.07325	3766.6	1.1	3767.6
								2717.5	-6.54977	2717.5	-3.86888	2717.5	-4.82943	3769.06	0.274035	3769.06	0.234815	3769.06	0.272704		695	678.711	0		695	3768.07	-2.0388e-14		2717.5	323.45	2717.5	148.079	2717.5	-2.04101		2717.5	33.4502	678.711	24	2717.5	8.13112	2717.5	-4.82943		3769.06	2.07404	3768.07	1.1	3769.06
								2721.41	-6.54089	2721.41	-3.88073	2721.41	-4.8135	3770.53	0.273564	3770.53	0.235383	3770.53	0.271642		696	679.688	0		696	3769.53	2.02492e-14		2721.41	323.459	2721.41	148.073	2721.41	-2.03428		2721.41	33.4591	679.688	24	2721.41	8.11927	2721.41	-4.8135		3770.53	2.07356	3769.53	1.1	3770.53
								2725.32	-6.54438	2725.32	-3.88307	2725.32	-4.78901	3771.99	0.273391	3771.99	0.234653	3771.99	0.271373		697	680.664	0		697	3771	-2.01272e-14		2725.32	323.456	2725.32	148.072	2725.32	-2.02393		2725.32	33.4556	680.664	24	2725.32	8.11693	2725.32	-4.78901		3771.99	2.07339	3771	1.1	3771.99
								2729.23	-6.56569	2729.23	-3.8675	2729.23	-4.76394	3773.46	0.274099	3773.46	0.233812	3773.46	0.272464		698	681.641	0		698	3772.46	1.99921e-14		2729.23	323.434	2729.23	148.08	2729.23	-2.01333		2729.23	33.4343	681.641	24	2729.23	8.1325	2729.23	-4.76394		3773.46	2.0741	3772.46	1.1	3773.46
								2733.14	-6.59107	2733.14	-3.84233	2733.14	-4.74051	3774.93	0.274454	3774.93	0.233996	3774.93	0.274258		699	682.617	0		699	3773.93	-1.98768e-14		2733.14	323.409	2733.14	148.092	2733.14	-2.00343		2733.14	33.4089	682.617	24	2733.14	8.15767	2733.14	-4.74051		3774.93	2.07445	3773.93	1.1	3774.93
								2737.05	-6.60395	2737.05	-3.82177	2737.05	-4.72587	3776.39	0.274883	3776.39	0.234852	3776.39	0.27578		700	683.594	0		700	3775.39	1.97437e-14		2737.05	323.396	2737.05	148.102	2737.05	-1.99724		2737.05	33.3961	683.594	24	2737.05	8.17823	2737.05	-4.72587		3776.39	2.07488	3775.39	1.1	3776.39
								2740.96	-6.5963	2740.96	-3.80216	2740.96	-4.71491	3777.86	0.276477	3777.86	0.235448	3777.86	0.27741		701	684.57	0		701	3776.86	-1.96233e-14		2740.96	323.404	2740.96	148.112	2740.96	-1.99261		2740.96	33.4037	684.57	24	2740.96	8.19784	2740.96	-4.71491		3777.86	2.07648	3776.86	1.1	3777.86
								2744.87	-6.57611	2744.87	-3.78111	2744.87	-4.69735	3779.33	0.277752	3779.33	0.235054	3779.33	0.279188		702	685.547	0		702	3778.32	1.95058e-14		2744.87	323.424	2744.87	148.123	2744.87	-1.98519		2744.87	33.4239	685.547	24	2744.87	8.21889	2744.87	-4.69735		3779.33	2.07775	3778.32	1.1	3779.33
								2748.78	-6.56127	2748.78	-3.76719	2748.78	-4.67562	3780.79	0.276983	3780.79	0.233851	3780.79	0.28012		703	686.523	0		703	3779.79	-1.93864e-14		2748.78	323.439	2748.78	148.13	2748.78	-1.97601		2748.78	33.4387	686.523	24	2748.78	8.23281	2748.78	-4.67562		3780.79	2.07698	3779.79	1.1	3780.79
								2752.69	-6.55108	2752.69	-3.76269	2752.69	-4.65899	3782.26	0.275891	3782.26	0.233747	3782.26	0.280487		704	687.5	0		704	3781.25	1.92671e-14		2752.69	323.449	2752.69	148.132	2752.69	-1.96898		2752.69	33.4489	687.5	24	2752.69	8.23731	2752.69	-4.65899		3782.26	2.07589	3781.25	1.1	3782.26
								2756.6	-6.54018	2756.6	-3.77008	2756.6	-4.6536	3783.72	0.275023	3783.72	0.235031	3783.72	0.27983		705	688.477	0		705	3782.71	-1.91551e-14		2756.6	323.46	2756.6	148.128	2756.6	-1.9667		2756.6	33.4598	688.477	24	2756.6	8.22992	2756.6	-4.6536		3783.72	2.07502	3782.71	1.1	3783.72
								2760.51	-6.52793	2760.51	-3.7887	2760.51	-4.66114	3785.19	0.274225	3785.19	0.237265	3785.19	0.279231		706	689.453	0		706	3784.18	1.90325e-14		2760.51	323.472	2760.51	148.119	2760.51	-1.96989		2760.51	33.4721	689.453	24	2760.51	8.2113	2760.51	-4.66114		3785.19	2.07423	3784.18	1.1	3785.19
								2764.42	-6.51526	2764.42	-3.80535	2764.42	-4.68108	3786.66	0.275575	3786.66	0.239621	3786.66	0.279567		707	690.43	0		707	3785.64	-1.89326e-14		2764.42	323.485	2764.42	148.111	2764.42	-1.97831		2764.42	33.4847	690.43	24	2764.42	8.19465	2764.42	-4.68108		3786.66	2.07557	3785.64	1.1	3786.66
								2768.33	-6.51351	2768.33	-3.80669	2768.33	-4.7083	3788.12	0.277889	3788.12	0.240693	3788.12	0.279939		708	691.406	0		708	3787.11	1.88052e-14		2768.33	323.486	2768.33	148.11	2768.33	-1.98982		2768.33	33.4865	691.406	24	2768.33	8.19331	2768.33	-4.7083		3788.12	2.07789	3787.11	1.1	3788.12
								2772.24	-6.52125	2772.24	-3.8003	2772.24	-4.73386	3789.59	0.278088	3789.59	0.239959	3789.59	0.279783		709	692.383	0		709	3788.57	-1.87141e-14		2772.24	323.479	2772.24	148.113	2772.24	-2.00062		2772.24	33.4788	692.383	24	2772.24	8.1997	2772.24	-4.73386		3789.59	2.07809	3788.57	1.1	3789.59
								2776.15	-6.52576	2776.15	-3.80072	2776.15	-4.74906	3791.06	0.278357	3791.06	0.239599	3791.06	0.279478		710	693.359	0		710	3790.04	1.8591e-14		2776.15	323.474	2776.15	148.113	2776.15	-2.00704		2776.15	33.4742	693.359	24	2776.15	8.19928	2776.15	-4.74906		3791.06	2.07836	3790.04	1.1	3791.06
								2780.06	-6.52238	2780.06	-3.80108	2780.06	-4.74652	3792.52	0.279464	3792.52	0.240872	3792.52	0.279537		711	694.336	0		711	3791.5	-1.84978e-14		2780.06	323.478	2780.06	148.113	2780.06	-2.00597		2780.06	33.4776	694.336	24	2780.06	8.19892	2780.06	-4.74652		3792.52	2.07946	3791.5	1.1	3792.52
								2783.97	-6.50593	2783.97	-3.78427	2783.97	-4.72677	3793.99	0.279126	3793.99	0.241752	3793.99	0.27918		712	695.312	0		712	3792.97	1.83782e-14		2783.97	323.494	2783.97	148.121	2783.97	-1.99763		2783.97	33.4941	695.312	24	2783.97	8.21573	2783.97	-4.72677		3793.99	2.07913	3792.97	1.1	3793.99
								2787.88	-6.47564	2787.88	-3.74661	2787.88	-4.70187	3795.45	0.278276	3795.45	0.243405	3795.45	0.278949		713	696.289	0		713	3794.43	-1.8277e-14		2787.88	323.524	2787.88	148.14	2787.88	-1.9871		2787.88	33.5244	696.289	24	2787.88	8.25339	2787.88	-4.70187		3795.45	2.07828	3794.43	1.1	3795.45
								2791.79	-6.4395	2791.79	-3.69483	2791.79	-4.67785	3796.92	0.277714	3796.92	0.246306	3796.92	0.279793		714	697.266	0		714	3795.9	1.81888e-14		2791.79	323.56	2791.79	148.166	2791.79	-1.97695		2791.79	33.5605	697.266	24	2791.79	8.30517	2791.79	-4.67785		3796.92	2.07771	3795.9	1.1	3796.92
								2795.7	-6.39628	2795.7	-3.63737	2795.7	-4.65311	3798.39	0.277283	3798.39	0.247164	3798.39	0.281663		715	698.242	0		715	3797.36	-1.80672e-14		2795.7	323.604	2795.7	148.194	2795.7	-1.96649		2795.7	33.6037	698.242	24	2795.7	8.36263	2795.7	-4.65311		3798.39	2.07728	3797.36	1.1	3798.39
								2799.61	-6.33858	2799.61	-3.58816	2799.61	-4.62445	3799.85	0.277325	3799.85	0.246129	3799.85	0.283583		716	699.219	0		716	3798.83	1.79615e-14		2799.61	323.661	2799.61	148.218	2799.61	-1.95438		2799.61	33.6614	699.219	24	2799.61	8.41184	2799.61	-4.62445		3799.85	2.07733	3798.83	1.1	3799.85
								2803.52	-6.269	2803.52	-3.55197	2803.52	-4.5807	3801.32	0.278674	3801.32	0.246591	3801.32	0.28342		717	700.195	0		717	3800.29	-1.78719e-14		2803.52	323.731	2803.52	148.236	2803.52	-1.93589		2803.52	33.731	700.195	24	2803.52	8.44803	2803.52	-4.5807		3801.32	2.07867	3800.29	1.1	3801.32
								2807.43	-6.19929	2807.43	-3.52069	2807.43	-4.51692	3802.79	0.280734	3802.79	0.247774	3802.79	0.282613		718	701.172	0		718	3801.76	1.77782e-14		2807.43	323.801	2807.43	148.252	2807.43	-1.90893		2807.43	33.8007	701.172	24	2807.43	8.47931	2807.43	-4.51692		3802.79	2.08073	3801.76	1.1	3802.79
								2811.34	-6.1501	2811.34	-3.49456	2811.34	-4.45522	3804.25	0.281295	3804.25	0.248168	3804.25	0.283266		719	702.148	0		719	3803.22	-1.76755e-14		2811.34	323.85	2811.34	148.265	2811.34	-1.88286		2811.34	33.8499	702.148	24	2811.34	8.50544	2811.34	-4.45522		3804.25	2.08129	3803.22	1.1	3804.25
								2815.25	-6.12567	2815.25	-3.478	2815.25	-4.41622	3805.72	0.280546	3805.72	0.24934	3805.72	0.28357		720	703.125	0		720	3804.69	1.75871e-14		2815.25	323.874	2815.25	148.273	2815.25	-1.86638		2815.25	33.8743	703.125	24	2815.25	8.522	2815.25	-4.41622		3805.72	2.08055	3804.69	1.1	3805.72
								2819.16	-6.11045	2819.16	-3.47256	2819.16	-4.39575	3807.18	0.280378	3807.18	0.251255	3807.18	0.283685		721	704.102	0		721	3806.15	-1.74704e-14		2819.16	323.89	2819.16	148.276	2819.16	-1.85773		2819.16	33.8895	704.102	24	2819.16	8.52744	2819.16	-4.39575		3807.18	2.08038	3806.15	1.1	3807.18
								2823.07	-6.09501	2823.07	-3.48608	2823.07	-4.38387	3808.65	0.280344	3808.65	0.253023	3808.65	0.284839		722	705.078	0		722	3807.62	1.73961e-14		2823.07	323.905	2823.07	148.269	2823.07	-1.85271		2823.07	33.905	705.078	24	2823.07	8.51392	2823.07	-4.38387		3808.65	2.08034	3807.62	1.1	3808.65
								2826.98	-6.07239	2826.98	-3.53089	2826.98	-4.37435	3810.12	0.280092	3810.12	0.253724	3810.12	0.285345		723	706.055	0		723	3809.08	-1.72964e-14		2826.98	323.928	2826.98	148.247	2826.98	-1.84868		2826.98	33.9276	706.055	24	2826.98	8.46911	2826.98	-4.37435		3810.12	2.08009	3809.08	1.1	3810.12
								2830.89	-6.04647	2830.89	-3.60538	2830.89	-4.36875	3811.58	0.281045	3811.58	0.252543	3811.58	0.285882		724	707.031	0		724	3810.55	1.72025e-14		2830.89	323.954	2830.89	148.21	2830.89	-1.84632		2830.89	33.9535	707.031	24	2830.89	8.39462	2830.89	-4.36875		3811.58	2.08104	3810.55	1.1	3811.58
								2834.8	-6.02957	2834.8	-3.67776	2834.8	-4.36549	3813.05	0.281866	3813.05	0.251746	3813.05	0.287549		725	708.008	0		725	3812.01	-1.71169e-14		2834.8	323.97	2834.8	148.174	2834.8	-1.84494		2834.8	33.9704	708.008	24	2834.8	8.32224	2834.8	-4.36549		3813.05	2.08187	3812.01	1.1	3813.05
								2838.71	-6.01923	2838.71	-3.71651	2838.71	-4.35689	3814.52	0.282427	3814.52	0.253356	3814.52	0.287599		726	708.984	0		726	3813.48	1.70337e-14		2838.71	323.981	2838.71	148.155	2838.71	-1.8413		2838.71	33.9808	708.984	24	2838.71	8.28349	2838.71	-4.35689		3814.52	2.08243	3813.48	1.1	3814.52
								2842.62	-6.00391	2842.62	-3.72173	2842.62	-4.3404	3815.98	0.283219	3815.98	0.254811	3815.98	0.286679		727	709.961	0		727	3814.94	-1.69429e-14		2842.62	323.996	2842.62	148.152	2842.62	-1.83433		2842.62	33.9961	709.961	24	2842.62	8.27827	2842.62	-4.3404		3815.98	2.08322	3814.94	1.1	3815.98
								2846.53	-5.98193	2846.53	-3.70144	2846.53	-4.31954	3817.45	0.283041	3817.45	0.254906	3817.45	0.286511		728	710.938	0		728	3816.41	1.68372e-14		2846.53	324.018	2846.53	148.162	2846.53	-1.82552		2846.53	34.0181	710.938	24	2846.53	8.29856	2846.53	-4.31954		3817.45	2.08304	3816.41	1.1	3817.45
								2850.44	-5.96118	2850.44	-3.65954	2850.44	-4.29824	3818.91	0.283715	3818.91	0.255641	3818.91	0.286255		729	711.914	0		729	3817.87	-1.67805e-14		2850.44	324.039	2850.44	148.183	2850.44	-1.81652		2850.44	34.0388	711.914	24	2850.44	8.34046	2850.44	-4.29824		3818.91	2.08371	3817.87	1.1	3818.91
								2854.35	-5.94443	2854.35	-3.6077	2854.35	-4.27572	3820.38	0.285016	3820.38	0.256471	3820.38	0.286747		730	712.891	0		730	3819.34	1.66668e-14		2854.35	324.056	2854.35	148.209	2854.35	-1.807		2854.35	34.0556	712.891	24	2854.35	8.3923	2854.35	-4.27572		3820.38	2.08502	3819.34	1.1	3820.38
								2858.26	-5.9234	2858.26	-3.55862	2858.26	-4.25587	3821.85	0.285005	3821.85	0.256451	3821.85	0.287511		731	713.867	0		731	3820.8	-1.66097e-14		2858.26	324.077	2858.26	148.233	2858.26	-1.79861		2858.26	34.0766	713.867	24	2858.26	8.44138	2858.26	-4.25587		3821.85	2.085	3820.8	1.1	3821.85
								2862.17	-5.88919	2862.17	-3.51911	2862.17	-4.2399	3823.31	0.285181	3823.31	0.256085	3823.31	0.286791		732	714.844	0		732	3822.27	1.65027e-14		2862.17	324.111	2862.17	148.253	2862.17	-1.79186		2862.17	34.1108	714.844	24	2862.17	8.48089	2862.17	-4.2399		3823.31	2.08518	3822.27	1.1	3823.31
								2866.08	-5.84183	2866.08	-3.4926	2866.08	-4.22405	3824.78	0.284557	3824.78	0.255825	3824.78	0.286384		733	715.82	0		733	3823.73	-1.64254e-14		2866.08	324.158	2866.08	148.266	2866.08	-1.78516		2866.08	34.1582	715.82	24	2866.08	8.5074	2866.08	-4.22405		3824.78	2.08456	3823.73	1.1	3824.78
								2869.99	-5.78731	2869.99	-3.47178	2869.99	-4.207	3826.25	0.282113	3826.25	0.255966	3826.25	0.287728		734	716.797	0		734	3825.2	1.63518e-14		2869.99	324.213	2869.99	148.276	2869.99	-1.77796		2869.99	34.2127	716.797	24	2869.99	8.52822	2869.99	-4.207		3826.25	2.08211	3825.2	1.1	3826.25
								2873.9	-5.73109	2873.9	-3.44883	2873.9	-4.18281	3827.71	0.279919	3827.71	0.255917	3827.71	0.288978		735	717.773	0		735	3826.66	-1.62495e-14		2873.9	324.269	2873.9	148.288	2873.9	-1.76774		2873.9	34.2689	717.773	24	2873.9	8.55117	2873.9	-4.18281		3827.71	2.07992	3826.66	1.1	3827.71
								2877.81	-5.67001	2877.81	-3.41975	2877.81	-4.15261	3829.18	0.279463	3829.18	0.256648	3829.18	0.288771		736	718.75	0		736	3828.12	1.61911e-14		2877.81	324.33	2877.81	148.302	2877.81	-1.75497		2877.81	34.33	718.75	24	2877.81	8.58025	2877.81	-4.15261		3829.18	2.07946	3828.12	1.1	3829.18
								2881.72	-5.59659	2881.72	-3.38134	2881.72	-4.11971	3830.65	0.281322	3830.65	0.257923	3830.65	0.287609		737	719.727	0		737	3829.59	-1.60974e-14		2881.72	324.403	2881.72	148.321	2881.72	-1.74107		2881.72	34.4034	719.727	24	2881.72	8.61866	2881.72	-4.11971		3830.65	2.08132	3829.59	1.1	3830.65
								2885.63	-5.5122	2885.63	-3.34528	2885.63	-4.07985	3832.11	0.283846	3832.11	0.258832	3832.11	0.288499		738	720.703	0		738	3831.05	1.60254e-14		2885.63	324.488	2885.63	148.339	2885.63	-1.72422		2885.63	34.4878	720.703	24	2885.63	8.65472	2885.63	-4.07985		3832.11	2.08385	3831.05	1.1	3832.11
								2889.54	-5.42843	2889.54	-3.31689	2889.54	-4.03051	3833.58	0.285122	3833.58	0.260402	3833.58	0.290613		739	721.68	0		739	3832.52	-1.5931e-14		2889.54	324.572	2889.54	148.353	2889.54	-1.70337		2889.54	34.5716	721.68	24	2889.54	8.68311	2889.54	-4.03051		3833.58	2.08512	3832.52	1.1	3833.58
								2893.45	-5.3586	2893.45	-3.28655	2893.45	-3.97803	3835.04	0.284355	3835.04	0.262553	3835.04	0.291436		740	722.656	0		740	3833.98	1.58652e-14		2893.45	324.641	2893.45	148.368	2893.45	-1.68119		2893.45	34.6414	722.656	24	2893.45	8.71345	2893.45	-3.97803		3835.04	2.08436	3833.98	1.1	3835.04
								2897.36	-5.3115	2897.36	-3.24349	2897.36	-3.93162	3836.51	0.283813	3836.51	0.263489	3836.51	0.292193		741	723.633	0		741	3835.45	-1.57844e-14		2897.36	324.688	2897.36	148.39	2897.36	-1.66158		2897.36	34.6885	723.633	24	2897.36	8.75651	2897.36	-3.93162		3836.51	2.08381	3835.45	1.1	3836.51
								2901.27	-5.28602	2901.27	-3.18364	2901.27	-3.88606	3837.98	0.284016	3837.98	0.262116	3837.98	0.292214		742	724.609	0		742	3836.91	1.57268e-14		2901.27	324.714	2901.27	148.419	2901.27	-1.64232		2901.27	34.714	724.609	24	2901.27	8.81636	2901.27	-3.88606		3837.98	2.08402	3836.91	1.1	3837.98
								2905.18	-5.26716	2905.18	-3.11472	2905.18	-3.83543	3839.44	0.283275	3839.44	0.261246	3839.44	0.292277		743	725.586	0		743	3838.38	-1.56315e-14		2905.18	324.733	2905.18	148.454	2905.18	-1.62092		2905.18	34.7328	725.586	24	2905.18	8.88528	2905.18	-3.83543		3839.44	2.08328	3838.38	1.1	3839.44
								2909.09	-5.2408	2909.09	-3.04881	2909.09	-3.78514	3840.91	0.283392	3840.91	0.262035	3840.91	0.293015		744	726.562	0		744	3839.84	1.55616e-14		2909.09	324.759	2909.09	148.486	2909.09	-1.59967		2909.09	34.7592	726.562	24	2909.09	8.95119	2909.09	-3.78514		3840.91	2.08339	3839.84	1.1	3840.91
								2913	-5.20442	2913	-2.999	2913	-3.74223	3842.38	0.284524	3842.38	0.262591	3842.38	0.293495		745	727.539	0		745	3841.31	-1.54908e-14		2913	324.796	2913	148.511	2913	-1.58154		2913	34.7956	727.539	24	2913	9.001	2913	-3.74223		3842.38	2.08452	3841.31	1.1	3842.38
								2916.91	-5.16477	2916.91	-2.97188	2916.91	-3.71122	3843.84	0.285358	3843.84	0.262789	3843.84	0.293294		746	728.516	0		746	3842.77	1.54251e-14		2916.91	324.835	2916.91	148.524	2916.91	-1.56843		2916.91	34.8352	728.516	24	2916.91	9.02812	2916.91	-3.71122		3843.84	2.08536	3842.77	1.1	3843.84
								2920.82	-5.12867	2920.82	-2.96729	2920.82	-3.69022	3845.31	0.285424	3845.31	0.262827	3845.31	0.292181		747	729.492	0		747	3844.24	-1.53417e-14		2920.82	324.871	2920.82	148.527	2920.82	-1.55956		2920.82	34.8713	729.492	24	2920.82	9.03271	2920.82	-3.69022		3845.31	2.08542	3844.24	1.1	3845.31
								2924.73	-5.09173	2924.73	-2.97761	2924.73	-3.66927	3846.77	0.28536	3846.77	0.262121	3846.77	0.291378		748	730.469	0		748	3845.7	1.52861e-14		2924.73	324.908	2924.73	148.522	2924.73	-1.5507		2924.73	34.9083	730.469	24	2924.73	9.02239	2924.73	-3.66927		3846.77	2.08536	3845.7	1.1	3846.77
								2928.64	-5.04796	2928.64	-2.98655	2928.64	-3.64453	3848.24	0.286011	3848.24	0.260951	3848.24	0.291104		749	731.445	0		749	3847.17	-1.52001e-14		2928.64	324.952	2928.64	148.517	2928.64	-1.54025		2928.64	34.952	731.445	24	2928.64	9.01345	2928.64	-3.64453		3848.24	2.08601	3847.17	1.1	3848.24
								2932.55	-4.99191	2932.55	-2.98121	2932.55	-3.61798	3849.71	0.28604	3849.71	0.261182	3849.71	0.291729		750	732.422	0		750	3848.63	1.51264e-14		2932.55	325.008	2932.55	148.52	2932.55	-1.52903		2932.55	35.0081	732.422	24	2932.55	9.01879	2932.55	-3.61798		3849.71	2.08604	3848.63	1.1	3849.71
								2936.46	-4.91654	2936.46	-2.96092	2936.46	-3.5901	3851.17	0.285778	3851.17	0.262634	3851.17	0.29105		751	733.398	0		751	3850.1	-1.50667e-14		2936.46	325.083	2936.46	148.53	2936.46	-1.51725		2936.46	35.0835	733.398	24	2936.46	9.03908	2936.46	-3.5901		3851.17	2.08578	3850.1	1.1	3851.17
								2940.37	-4.82957	2940.37	-2.9289	2940.37	-3.56075	3852.64	0.286255	3852.64	0.262753	3852.64	0.288214		752	734.375	0		752	3851.56	1.49928e-14		2940.37	325.17	2940.37	148.546	2940.37	-1.50484		2940.37	35.1704	734.375	24	2940.37	9.0711	2940.37	-3.56075		3852.64	2.08626	3851.56	1.1	3852.64
								2944.28	-4.74605	2944.28	-2.88587	2944.28	-3.52181	3854.11	0.287077	3854.11	0.263259	3854.11	0.28734		753	735.352	0		753	3853.03	-1.49172e-14		2944.28	325.254	2944.28	148.567	2944.28	-1.48838		2944.28	35.2539	735.352	24	2944.28	9.11413	2944.28	-3.52181		3854.11	2.08708	3853.03	1.1	3854.11
								2948.19	-4.67358	2948.19	-2.82971	2948.19	-3.46753	3855.57	0.287211	3855.57	0.265974	3855.57	0.29006		754	736.328	0		754	3854.49	1.48628e-14		2948.19	325.326	2948.19	148.595	2948.19	-1.46544		2948.19	35.3264	736.328	24	2948.19	9.17029	2948.19	-3.46753		3855.57	2.08721	3854.49	1.1	3855.57
								2952.1	-4.60831	2952.1	-2.75571	2952.1	-3.40281	3857.04	0.285965	3857.04	0.267892	3857.04	0.294259		755	737.305	0		755	3855.96	-1.47993e-14		2952.1	325.392	2952.1	148.632	2952.1	-1.43809		2952.1	35.3917	737.305	24	2952.1	9.24429	2952.1	-3.40281		3857.04	2.08596	3855.96	1.1	3857.04
								2956.01	-4.53937	2956.01	-2.66679	2956.01	-3.33059	3858.5	0.286098	3858.5	0.267905	3858.5	0.296435		756	738.281	0		756	3857.42	1.47222e-14		2956.01	325.461	2956.01	148.676	2956.01	-1.40757		2956.01	35.4606	738.281	24	2956.01	9.33321	2956.01	-3.33059		3858.5	2.0861	3857.42	1.1	3858.5
								2959.92	-4.46222	2959.92	-2.57407	2959.92	-3.26018	3859.97	0.287428	3859.97	0.267992	3859.97	0.294733		757	739.258	0		757	3858.89	-1.4679e-14		2959.92	325.538	2959.92	148.722	2959.92	-1.37782		2959.92	35.5378	739.258	24	2959.92	9.42593	2959.92	-3.26018		3859.97	2.08743	3858.89	1.1	3859.97
								2963.83	-4.37999	2963.83	-2.48783	2963.83	-3.21112	3861.44	0.28772	3861.44	0.269351	3861.44	0.292565		758	740.234	0		758	3860.35	1.45857e-14		2963.83	325.62	2963.83	148.765	2963.83	-1.35708		2963.83	35.62	740.234	24	2963.83	9.51217	2963.83	-3.21112		3861.44	2.08772	3860.35	1.1	3861.44
								2967.74	-4.30394	2967.74	-2.40905	2967.74	-3.18112	3862.9	0.288145	3862.9	0.270143	3862.9	0.292941		759	741.211	0		759	3861.82	-1.453e-14		2967.74	325.696	2967.74	148.804	2967.74	-1.3444		2967.74	35.6961	741.211	24	2967.74	9.59095	2967.74	-3.18112		3862.9	2.08814	3861.82	1.1	3862.9
								2971.65	-4.2389	2971.65	-2.33184	2971.65	-3.14968	3864.37	0.288311	3864.37	0.269146	3864.37	0.294084		760	742.188	0		760	3863.28	1.4476e-14		2971.65	325.761	2971.65	148.842	2971.65	-1.33112		2971.65	35.7611	742.188	24	2971.65	9.66816	2971.65	-3.14968		3864.37	2.08831	3863.28	1.1	3864.37
								2975.56	-4.17271	2975.56	-2.25972	2975.56	-3.09668	3865.84	0.287476	3865.84	0.267495	3865.84	0.295247		761	743.164	0		761	3864.75	-1.44032e-14		2975.56	325.827	2975.56	148.878	2975.56	-1.30872		2975.56	35.8273	743.164	24	2975.56	9.74028	2975.56	-3.09668		3865.84	2.08748	3864.75	1.1	3865.84
								2979.47	-4.09309	2979.47	-2.19947	2979.47	-3.01722	3867.3	0.286864	3867.3	0.266356	3867.3	0.296185		762	744.141	0		762	3866.21	1.43473e-14		2979.47	325.907	2979.47	148.908	2979.47	-1.27513		2979.47	35.9069	744.141	24	2979.47	9.80053	2979.47	-3.01722		3867.3	2.08686	3866.21	1.1	3867.3
								2983.38	-3.99954	2983.38	-2.14842	2983.38	-2.93417	3868.77	0.287273	3868.77	0.26743	3868.77	0.29552		763	745.117	0		763	3867.68	-1.42849e-14		2983.38	326	2983.38	148.933	2983.38	-1.24003		2983.38	36.0005	745.117	24	2983.38	9.85158	2983.38	-2.93417		3868.77	2.08727	3867.68	1.1	3868.77
								2987.29	-3.90078	2987.29	-2.10473	2987.29	-2.86558	3870.23	0.286889	3870.23	0.269855	3870.23	0.294007		764	746.094	0		764	3869.14	1.42309e-14		2987.29	326.099	2987.29	148.955	2987.29	-1.21105		2987.29	36.0992	746.094	24	2987.29	9.89527	2987.29	-2.86558		3870.23	2.08689	3869.14	1.1	3870.23
								2991.2	-3.80978	2991.2	-2.06708	2991.2	-2.80911	3871.7	0.285068	3871.7	0.271869	3871.7	0.294228		765	747.07	0		765	3870.61	-1.41508e-14		2991.2	326.19	2991.2	148.974	2991.2	-1.18718		2991.2	36.1902	747.07	24	2991.2	9.93292	2991.2	-2.80911		3871.7	2.08507	3870.61	1.1	3871.7
								2995.11	-3.73539	2995.11	-2.02452	2995.11	-2.76055	3873.17	0.285022	3873.17	0.273201	3873.17	0.295447		766	748.047	0		766	3872.07	1.41089e-14		2995.11	326.265	2995.11	148.995	2995.11	-1.16666		2995.11	36.2646	748.047	24	2995.11	9.97548	2995.11	-2.76055		3873.17	2.08502	3872.07	1.1	3873.17
								2999.02	-3.6709	2999.02	-1.96494	2999.02	-2.71916	3874.63	0.285507	3874.63	0.273117	3874.63	0.294554		767	749.023	0		767	3873.54	-1.40471e-14		2999.02	326.329	2999.02	149.024	2999.02	-1.14917		2999.02	36.3291	749.023	24	2999.02	10.0351	2999.02	-2.71916		3874.63	2.08551	3873.54	1.1	3874.63
								3002.93	-3.60105	3002.93	-1.89269	3002.93	-2.67306	3876.1	0.284501	3876.1	0.272268	3876.1	0.293327		768	750	0		768	3875	1.39718e-14		3002.93	326.399	3002.93	149.06	3002.93	-1.12969		3002.93	36.3989	750	24	3002.93	10.1073	3002.93	-2.67306		3876.1	2.0845	3875	1.1	3876.1
								3006.84	-3.52349	3006.84	-1.81823	3006.84	-2.60829	3877.57	0.283945	3877.57	0.271436	3877.57	0.294287		769	750.977	0		769	3876.46	-1.39359e-14		3006.84	326.477	3006.84	149.097	3006.84	-1.10231		3006.84	36.4765	750.977	24	3006.84	10.1818	3006.84	-2.60829		3877.57	2.08395	3876.46	1.1	3877.57
								3010.75	-3.44746	3010.75	-1.75448	3010.75	-2.53014	3879.03	0.284442	3879.03	0.271857	3879.03	0.295264		770	751.953	0		770	3877.93	1.3845e-14		3010.75	326.553	3010.75	149.129	3010.75	-1.06928		3010.75	36.5525	751.953	24	3010.75	10.2455	3010.75	-2.53014		3879.03	2.08444	3877.93	1.1	3879.03
								3014.66	-3.37343	3014.66	-1.71096	3014.66	-2.44829	3880.5	0.286818	3880.5	0.273206	3880.5	0.295322		771	752.93	0		771	3879.39	-1.38184e-14		3014.66	326.627	3014.66	149.151	3014.66	-1.03469		3014.66	36.6266	752.93	24	3014.66	10.289	3014.66	-2.44829		3880.5	2.08682	3879.39	1.1	3880.5
								3018.57	-3.29766	3018.57	-1.67483	3018.57	-2.3718	3881.96	0.288716	3881.96	0.273379	3881.96	0.29518		772	753.906	0		772	3880.86	1.37492e-14		3018.57	326.702	3018.57	149.168	3018.57	-1.00237		3018.57	36.7023	753.906	24	3018.57	10.3252	3018.57	-2.3718		3881.96	2.08872	3880.86	1.1	3881.96
								3022.48	-3.22422	3022.48	-1.63307	3022.48	-2.3052	3883.43	0.288254	3883.43	0.273801	3883.43	0.293851		773	754.883	0		773	3882.32	-1.36891e-14		3022.48	326.776	3022.48	149.189	3022.48	-0.974222		3022.48	36.7758	754.883	24	3022.48	10.3669	3022.48	-2.3052		3883.43	2.08825	3882.32	1.1	3883.43
								3026.39	-3.15266	3026.39	-1.58187	3026.39	-2.24068	3884.9	0.28764	3884.9	0.273686	3884.9	0.293403		774	755.859	0		774	3883.79	1.36396e-14		3026.39	326.847	3026.39	149.215	3026.39	-0.946952		3026.39	36.8473	755.859	24	3026.39	10.4181	3026.39	-2.24068		3884.9	2.08764	3883.79	1.1	3884.9
								3030.3	-3.07256	3030.3	-1.51937	3030.3	-2.17733	3886.36	0.286808	3886.36	0.272532	3886.36	0.295798		775	756.836	0		775	3885.25	-1.35806e-14		3030.3	326.927	3030.3	149.246	3030.3	-0.920181		3030.3	36.9274	756.836	24	3030.3	10.4806	3030.3	-2.17733		3886.36	2.08681	3885.25	1.1	3886.36
								3034.21	-2.9788	3034.21	-1.44606	3034.21	-2.11831	3887.83	0.28609	3887.83	0.272488	3887.83	0.296743		776	757.812	0		776	3886.72	1.35295e-14		3034.21	327.021	3034.21	149.282	3034.21	-0.89524		3034.21	37.0212	757.812	24	3034.21	10.5539	3034.21	-2.11831		3887.83	2.08609	3886.72	1.1	3887.83
								3038.12	-2.87353	3038.12	-1.35942	3038.12	-2.06696	3889.3	0.285975	3889.3	0.27257	3889.3	0.295289		777	758.789	0		777	3888.18	-1.34659e-14		3038.12	327.126	3038.12	149.325	3038.12	-0.873535		3038.12	37.1265	758.789	24	3038.12	10.6406	3038.12	-2.06696		3889.3	2.08597	3888.18	1.1	3889.3
								3042.03	-2.76078	3042.03	-1.26307	3042.03	-2.02602	3890.76	0.286224	3890.76	0.272848	3890.76	0.29571		778	759.766	0		778	3889.65	1.3414e-14		3042.03	327.239	3042.03	149.373	3042.03	-0.856233		3042.03	37.2392	759.766	24	3042.03	10.7369	3042.03	-2.02602		3890.76	2.08622	3889.65	1.1	3890.76
								3045.94	-2.65178	3045.94	-1.16988	3045.94	-1.98129	3892.23	0.288425	3892.23	0.273877	3892.23	0.298329		779	760.742	0		779	3891.11	-1.3355e-14		3045.94	327.348	3045.94	149.419	3045.94	-0.837333		3045.94	37.3482	760.742	24	3045.94	10.8301	3045.94	-1.98129		3892.23	2.08842	3891.11	1.1	3892.23
								3049.85	-2.5581	3049.85	-1.09121	3049.85	-1.92385	3893.7	0.290401	3893.7	0.275232	3893.7	0.299904		780	761.719	0		780	3892.58	1.33092e-14		3049.85	327.442	3049.85	149.458	3049.85	-0.813056		3049.85	37.4419	761.719	24	3049.85	10.9088	3049.85	-1.92385		3893.7	2.0904	3892.58	1.1	3893.7
								3053.76	-2.48517	3053.76	-1.02649	3053.76	-1.861	3895.16	0.28928	3895.16	0.276254	3895.16	0.298905		781	762.695	0		781	3894.04	-1.32606e-14		3053.76	327.515	3053.76	149.49	3053.76	-0.786493		3053.76	37.5148	762.695	24	3053.76	10.9735	3053.76	-1.861		3895.16	2.08928	3894.04	1.1	3895.16
								3057.67	-2.42334	3057.67	-0.961828	3057.67	-1.79785	3896.63	0.288281	3896.63	0.276105	3896.63	0.296217		782	763.672	0		782	3895.51	1.31957e-14		3057.67	327.577	3057.67	149.522	3057.67	-0.759807		3057.67	37.5767	763.672	24	3057.67	11.0382	3057.67	-1.79785		3896.63	2.08828	3895.51	1.1	3896.63
								3061.58	-2.35199	3061.58	-0.887267	3061.58	-1.72983	3898.09	0.288437	3898.09	0.275942	3898.09	0.294946		783	764.648	0		783	3896.97	-1.31618e-14		3061.58	327.648	3061.58	149.559	3061.58	-0.731057		3061.58	37.648	764.648	24	3061.58	11.1127	3061.58	-1.72983		3898.09	2.08844	3896.97	1.1	3898.09
								3065.49	-2.26213	3065.49	-0.804349	3065.49	-1.64416	3899.56	0.288461	3899.56	0.276837	3899.56	0.296178		784	765.625	0		784	3898.44	1.30974e-14		3065.49	327.738	3065.49	149.601	3065.49	-0.694855		3065.49	37.7379	765.625	24	3065.49	11.1957	3065.49	-1.64416		3899.56	2.08846	3898.44	1.1	3899.56
								3069.4	-2.14935	3069.4	-0.715842	3069.4	-1.53499	3901.03	0.289415	3901.03	0.278088	3901.03	0.296645		785	766.602	0		785	3899.9	-1.30435e-14		3069.4	327.851	3069.4	149.645	3069.4	-0.648718		3069.4	37.8507	766.602	24	3069.4	11.2842	3069.4	-1.53499		3901.03	2.08941	3899.9	1.1	3901.03
								3073.31	-2.01523	3073.31	-0.621857	3073.31	-1.40865	3902.49	0.290431	3902.49	0.27941	3902.49	0.29652		786	767.578	0		786	3901.37	1.30085e-14		3073.31	327.985	3073.31	149.691	3073.31	-0.595321		3073.31	37.9848	767.578	24	3073.31	11.3781	3073.31	-1.40865		3902.49	2.09043	3901.37	1.1	3902.49
								3077.22	-1.87906	3077.22	-0.521691	3077.22	-1.27949	3903.96	0.290363	3903.96	0.27976	3903.96	0.297932		787	768.555	0		787	3902.83	-1.29344e-14		3077.22	328.121	3077.22	149.741	3077.22	-0.540736		3077.22	38.1209	768.555	24	3077.22	11.4783	3077.22	-1.27949		3903.96	2.09036	3902.83	1.1	3903.96
								3081.13	-1.75987	3081.13	-0.41877	3081.13	-1.1624	3905.43	0.289787	3905.43	0.27872	3905.43	0.298233		788	769.531	0		788	3904.3	1.29029e-14		3081.13	328.24	3081.13	149.792	3081.13	-0.491253		3081.13	38.2401	769.531	24	3081.13	11.5812	3081.13	-1.1624		3905.43	2.08979	3904.3	1.1	3905.43
								3085.04	-1.65786	3085.04	-0.317512	3085.04	-1.06156	3906.89	0.288859	3906.89	0.277721	3906.89	0.297356		789	770.508	0		789	3905.76	-1.28445e-14		3085.04	328.342	3085.04	149.842	3085.04	-0.448634		3085.04	38.3421	770.508	24	3085.04	11.6825	3085.04	-1.06156		3906.89	2.08886	3905.76	1.1	3906.89
								3088.95	-1.55908	3088.95	-0.21087	3088.95	-0.972666	3908.36	0.289271	3908.36	0.276206	3908.36	0.298375		790	771.484	0		790	3907.23	1.28087e-14		3088.95	328.441	3088.95	149.895	3088.95	-0.411067		3088.95	38.4409	771.484	24	3088.95	11.7891	3088.95	-0.972666		3908.36	2.08927	3907.23	1.1	3908.36
								3092.86	-1.45079	3092.86	-0.0897938	3092.86	-0.876056	3909.82	0.291342	3909.82	0.275354	3909.82	0.299132		791	772.461	0		791	3908.69	-1.27497e-14		3092.86	328.549	3092.86	149.955	3092.86	-0.370238		3092.86	38.5492	772.461	24	3092.86	11.9102	3092.86	-0.876056		3909.82	2.09134	3908.69	1.1	3909.82
								3096.77	-1.3283	3096.77	0.0434882	3096.77	-0.746646	3911.29	0.290972	3911.29	0.276304	3911.29	0.299398		792	773.438	0		792	3910.16	1.27082e-14		3096.77	328.672	3096.77	150.022	3096.77	-0.315547		3096.77	38.6717	773.438	24	3096.77	12.0435	3096.77	-0.746646		3911.29	2.09097	3910.16	1.1	3911.29
								3100.68	-1.1893	3100.68	0.18663	3100.68	-0.586203	3912.76	0.288797	3912.76	0.27755	3912.76	0.30071		793	774.414	0		793	3911.62	-1.26485e-14		3100.68	328.811	3100.68	150.093	3100.68	-0.24774		3100.68	38.8107	774.414	24	3100.68	12.1866	3100.68	-0.586203		3912.76	2.0888	3911.62	1.1	3912.76
								3104.59	-1.03861	3104.59	0.341574	3104.59	-0.401875	3914.22	0.288593	3914.22	0.278274	3914.22	0.301691		794	775.391	0		794	3913.09	1.25993e-14		3104.59	328.961	3104.59	150.17	3104.59	-0.16984		3104.59	38.9614	775.391	24	3104.59	12.3416	3104.59	-0.401875		3914.22	2.08859	3913.09	1.1	3914.22
								3108.5	-0.887418	3108.5	0.515683	3108.5	-0.200693	3915.69	0.289714	3915.69	0.278464	3915.69	0.302446		795	776.367	0		795	3914.55	-1.25689e-14		3108.5	329.113	3108.5	150.256	3108.5	-0.0848165		3108.5	39.1126	776.367	24	3108.5	12.5157	3108.5	-0.200693		3915.69	2.08971	3914.55	1.1	3915.69
								3112.41	-0.741435	3112.41	0.721538	3112.41	0.00245534	3917.16	0.290645	3917.16	0.279049	3917.16	0.302218		796	777.344	0		796	3916.02	1.25067e-14		3112.41	329.259	3112.41	150.358	3112.41	0.00103767		3112.41	39.2586	777.344	24	3112.41	12.7215	3112.41	0.00245534		3917.16	2.09064	3916.02	1.1	3917.16
								3116.32	-0.598999	3116.32	0.968457	3116.32	0.208539	3918.62	0.289936	3918.62	0.280302	3918.62	0.300986		797	778.32	0		797	3917.48	-1.24731e-14		3116.32	329.401	3116.32	150.481	3116.32	0.0881326		3116.32	39.401	778.32	24	3116.32	12.9685	3116.32	0.208539		3918.62	2.08994	3917.48	1.1	3918.62
								3120.23	-0.440158	3120.23	1.25395	3120.23	0.43192	3920.09	0.287748	3920.09	0.281531	3920.09	0.301295		798	779.297	0		798	3918.95	1.2419e-14		3120.23	329.56	3120.23	150.623	3120.23	0.182538		3120.23	39.5598	779.297	24	3120.23	13.254	3120.23	0.43192		3920.09	2.08775	3918.95	1.1	3920.09
								3124.14	-0.251837	3124.14	1.55095	3124.14	0.670793	3921.55	0.286383	3921.55	0.28142	3921.55	0.301923		799	780.273	0		799	3920.41	-1.2381e-14		3124.14	329.748	3124.14	150.77	3124.14	0.28349		3124.14	39.7482	780.273	24	3124.14	13.5509	3124.14	0.670793		3921.55	2.08638	3920.41	1.1	3921.55
								3128.05	-0.0491329	3128.05	1.83114	3128.05	0.9112	3923.02	0.286682	3923.02	0.280266	3923.02	0.300821		800	781.25	0		800	3921.88	1.23283e-14		3128.05	329.951	3128.05	150.909	3128.05	0.38509		3128.05	39.9509	781.25	24	3128.05	13.8311	3128.05	0.9112		3923.02	2.08668	3921.88	1.1	3923.02
								3131.96	0.14978	3131.96	2.09664	3131.96	1.16355	3924.49	0.28749	3924.49	0.280165	3924.49	0.299708		801	782.227	0		801	3923.34	-1.22854e-14		3131.96	330.15	3131.96	151.041	3131.96	0.491737		3131.96	40.1498	782.227	24	3131.96	14.0966	3131.96	1.16355		3924.49	2.08749	3923.34	1.1	3924.49
								3135.87	0.338872	3135.87	2.37703	3135.87	1.44515	3925.95	0.287705	3925.95	0.280208	3925.95	0.300403		802	783.203	0		802	3924.8	1.22382e-14		3135.87	330.339	3135.87	151.18	3135.87	0.610747		3135.87	40.3389	783.203	24	3135.87	14.377	3135.87	1.44515		3925.95	2.0877	3924.8	1.1	3925.95
								3139.78	0.522802	3139.78	2.70433	3139.78	1.76281	3927.42	0.288822	3927.42	0.28065	3927.42	0.300658		803	784.18	0		803	3926.27	-1.2186e-14		3139.78	330.523	3139.78	151.343	3139.78	0.744995		3139.78	40.5228	784.18	24	3139.78	14.7043	3139.78	1.76281		3927.42	2.08882	3926.27	1.1	3927.42
								3143.7	0.707767	3143.7	3.07203	3143.7	2.11226	3928.89	0.291195	3928.89	0.282233	3928.89	0.299142		804	785.156	0		804	3927.73	1.21588e-14		3143.7	330.708	3143.7	151.525	3143.7	0.89268		3143.7	40.7078	785.156	24	3143.7	15.072	3143.7	2.11226		3928.89	2.0912	3927.73	1.1	3928.89
								3147.61	0.905474	3147.61	3.45077	3147.61	2.49145	3930.35	0.291661	3930.35	0.282853	3930.35	0.299446		805	786.133	0		805	3929.2	-1.21001e-14		3147.61	330.905	3147.61	151.713	3147.61	1.05293		3147.61	40.9055	786.133	24	3147.61	15.4508	3147.61	2.49145		3930.35	2.09166	3929.2	1.1	3930.35
								3151.52	1.12413	3151.52	3.84071	3151.52	2.92984	3931.82	0.29023	3931.82	0.283549	3931.82	0.299904		806	787.109	0		806	3930.66	1.20699e-14		3151.52	331.124	3151.52	151.907	3151.52	1.23821		3151.52	41.1241	787.109	24	3151.52	15.8407	3151.52	2.92984		3931.82	2.09023	3930.66	1.1	3931.82
								3155.43	1.35242	3155.43	4.27082	3155.43	3.45809	3933.28	0.289113	3933.28	0.284448	3933.28	0.299595		807	788.086	0		807	3932.13	-1.20241e-14		3155.43	331.352	3155.43	152.12	3155.43	1.46146		3155.43	41.3524	788.086	24	3155.43	16.2708	3155.43	3.45809		3933.28	2.08911	3932.13	1.1	3933.28
								3159.34	1.57701	3159.34	4.7679	3159.34	4.07308	3934.75	0.287873	3934.75	0.281992	3934.75	0.301118		808	789.062	0		808	3933.59	1.19796e-14		3159.34	331.577	3159.34	152.367	3159.34	1.72136		3159.34	41.577	789.062	24	3159.34	16.7679	3159.34	4.07308		3934.75	2.08787	3933.59	1.1	3934.75
								3163.25	1.80134	3163.25	5.34765	3163.25	4.77845	3936.22	0.287308	3936.22	0.278564	3936.22	0.301769		809	790.039	0		809	3935.06	-1.19267e-14		3163.25	331.801	3163.25	152.655	3163.25	2.01947		3163.25	41.8013	790.039	24	3163.25	17.3476	3163.25	4.77845		3936.22	2.08731	3935.06	1.1	3936.22
								3167.16	2.04275	3167.16	6.03466	3167.16	5.59979	3937.68	0.28797	3937.68	0.279404	3937.68	0.300919		810	791.016	0		810	3936.52	1.19048e-14		3167.16	332.043	3167.16	152.996	3167.16	2.36658		3167.16	42.0427	791.016	24	3167.16	18.0347	3167.16	5.59979		3937.68	2.08797	3936.52	1.1	3937.68
								3171.07	2.31953	3171.07	6.87964	3171.07	6.5692	3939.15	0.288038	3939.15	0.28254	3939.15	0.301001		811	791.992	0		811	3937.99	-1.18474e-14		3171.07	332.32	3171.07	153.416	3171.07	2.77627		3171.07	42.3195	791.992	24	3171.07	18.8796	3171.07	6.5692		3939.15	2.08804	3937.99	1.1	3939.15
								3174.98	2.63812	3174.98	7.96608	3174.98	7.76468	3940.62	0.287967	3940.62	0.284263	3940.62	0.301922		812	792.969	0		812	3939.45	1.17992e-14		3174.98	332.638	3174.98	153.955	3174.98	3.2815		3174.98	42.6381	792.969	24	3174.98	19.9661	3174.98	7.76468		3940.62	2.08797	3939.45	1.1	3940.62
								3178.89	2.98577	3178.89	9.41713	3178.89	9.34832	3942.08	0.288674	3942.08	0.283834	3942.08	0.301642		813	793.945	0		813	3940.92	-1.17707e-14		3178.89	332.986	3178.89	154.676	3178.89	3.95078		3178.89	42.9858	793.945	24	3178.89	21.4171	3178.89	9.34832		3942.08	2.08867	3940.92	1.1	3942.08
								3182.8	3.35748	3182.8	11.4084	3182.8	11.6446	3943.55	0.288601	3943.55	0.282063	3943.55	0.300011		814	794.922	0		814	3942.38	1.17322e-14		3182.8	333.357	3182.8	155.664	3182.8	4.92122		3182.8	43.3575	794.922	24	3182.8	23.4084	3182.8	11.6446		3943.55	2.0886	3942.38	1.1	3943.55
								3186.71	3.77029	3186.71	14.1874	3186.71	15.2406	3945.01	0.288465	3945.01	0.281442	3945.01	0.2999		815	795.898	0		815	3943.85	-1.16845e-14		3186.71	333.77	3186.71	157.044	3186.71	6.44097		3186.71	43.7703	795.898	24	3186.71	26.1874	3186.71	15.2406		3945.01	2.08846	3943.85	1.1	3945.01
								3190.62	4.22616	3190.62	18.0259	3190.62	20.8893	3946.48	0.289281	3946.48	0.281939	3946.48	0.301139		816	796.875	0		816	3945.31	1.16471e-14		3190.62	334.226	3190.62	158.95	3190.62	8.8282		3190.62	44.2262	796.875	24	3190.62	30.0259	3190.62	20.8893		3946.48	2.08928	3945.31	1.1	3946.48
								3194.53	4.71237	3194.53	23.0697	3194.53	29.0617	3947.95	0.290013	3947.95	0.281865	3947.95	0.301708		817	797.852	0		817	3946.78	-1.16026e-14		3194.53	334.712	3194.53	161.454	3194.53	12.282		3194.53	44.7124	797.852	24	3194.53	35.0697	3194.53	29.0617		3947.95	2.09001	3946.78	1.1	3947.95
								3198.44	5.22536	3198.44	29.1228	3198.44	39.2558	3949.41	0.29077	3949.41	0.282629	3949.41	0.302215		818	798.828	0		818	3948.24	1.1568e-14		3198.44	335.225	3198.44	164.46	3198.44	16.5902		3198.44	45.2254	798.828	24	3198.44	41.1228	3198.44	39.2558		3949.41	2.09077	3948.24	1.1	3949.41
								3202.35	5.77541	3202.35	35.5034	3202.35	49.5691	3950.88	0.290669	3950.88	0.2838	3950.88	0.302602		819	799.805	0		819	3949.71	-1.15345e-14		3202.35	335.775	3202.35	167.628	3202.35	20.9489		3202.35	45.7754	799.805	24	3202.35	47.5034	3202.35	49.5691		3950.88	2.09067	3949.71	1.1	3950.88
								3206.26	6.38429	3206.26	41.2	3206.26	57.2868	3952.35	0.2898	3952.35	0.283253	3952.35	0.302494		820	800.781	0		820	3951.17	1.1492e-14		3206.26	336.384	3206.26	170.456	3206.26	24.2105		3206.26	46.3843	800.781	24	3206.26	53.2	3206.26	57.2868		3952.35	2.0898	3951.17	1.1	3952.35
								3210.17	7.06389	3210.17	45.3056	3210.17	60.3971	3953.81	0.289837	3953.81	0.282961	3953.81	0.302443		821	801.758	0		821	3952.64	-1.14516e-14		3210.17	337.064	3210.17	172.494	3210.17	25.525		3210.17	47.0639	801.758	24	3210.17	57.3056	3210.17	60.3971		3953.81	2.08984	3952.64	1.1	3953.81
								3214.08	7.82472	3214.08	47.4538	3214.08	58.866	3955.28	0.290828	3955.28	0.284608	3955.28	0.302606		822	802.734	0		822	3954.1	1.14239e-14		3214.08	337.825	3214.08	173.561	3214.08	24.8779		3214.08	47.8247	802.734	24	3214.08	59.4538	3214.08	58.866		3955.28	2.09083	3954.1	1.1	3955.28
								3217.99	8.68694	3217.99	47.9448	3217.99	54.6076	3956.74	0.291825	3956.74	0.285533	3956.74	0.30244		823	803.711	0		823	3955.57	-1.13858e-14		3217.99	338.687	3217.99	173.805	3217.99	23.0782		3217.99	48.6869	803.711	24	3217.99	59.9448	3217.99	54.6076		3956.74	2.09182	3955.57	1.1	3956.74
								3221.9	9.66859	3221.9	47.5002	3221.9	50.2207	3958.21	0.291858	3958.21	0.284372	3958.21	0.301468		824	804.688	0		824	3957.03	1.1336e-14		3221.9	339.669	3221.9	173.584	3221.9	21.2242		3221.9	49.6686	804.688	24	3221.9	59.5002	3221.9	50.2207		3958.21	2.09186	3957.03	1.1	3958.21
								3225.81	10.7959	3225.81	46.7872	3225.81	47.5696	3959.68	0.292129	3959.68	0.283237	3959.68	0.300085		825	805.664	0		825	3958.5	-1.13047e-14		3225.81	340.796	3225.81	173.23	3225.81	20.1038		3225.81	50.7959	805.664	24	3225.81	58.7872	3225.81	47.5696		3959.68	2.09213	3958.5	1.1	3959.68
								3229.72	12.1187	3229.72	46.0901	3229.72	47.1205	3961.14	0.294569	3961.14	0.284265	3961.14	0.300741		826	806.641	0		826	3959.96	1.12622e-14		3229.72	342.119	3229.72	172.884	3229.72	19.914		3229.72	52.1187	806.641	24	3229.72	58.0901	3229.72	47.1205		3961.14	2.09457	3959.96	1.1	3961.14
								3233.63	13.712	3233.63	45.4528	3233.63	48.1772	3962.61	0.296894	3962.61	0.286818	3962.61	0.30353		827	807.617	0		827	3961.43	-1.12349e-14		3233.63	343.712	3233.63	172.567	3233.63	20.3606		3233.63	53.712	807.617	24	3233.63	57.4528	3233.63	48.1772		3962.61	2.09689	3961.43	1.1	3962.61
								3237.54	15.6469	3237.54	44.9585	3237.54	49.5973	3964.08	0.29548	3964.08	0.288589	3964.08	0.304875		828	808.594	0		828	3962.89	1.11876e-14		3237.54	345.647	3237.54	172.322	3237.54	20.9608		3237.54	55.6469	808.594	24	3237.54	56.9585	3237.54	49.5973		3964.08	2.09548	3962.89	1.1	3964.08
								3241.45	17.9796	3241.45	44.8742	3241.45	50.5966	3965.54	0.292213	3965.54	0.288243	3965.54	0.303894		829	809.57	0		829	3964.36	-1.11569e-14		3241.45	347.98	3241.45	172.28	3241.45	21.3831		3241.45	57.9796	809.57	24	3241.45	56.8742	3241.45	50.5966		3965.54	2.09221	3964.36	1.1	3965.54
								3245.36	20.7626	3245.36	45.6725	3245.36	51.2641	3967.01	0.291079	3967.01	0.286471	3967.01	0.302456		830	810.547	0		830	3965.82	1.11137e-14		3245.36	350.763	3245.36	172.677	3245.36	21.6652		3245.36	60.7626	810.547	24	3245.36	57.6725	3245.36	51.2641		3967.01	2.09108	3965.82	1.1	3967.01
								3249.27	24.0373	3249.27	47.9226	3249.27	52.4884	3968.48	0.291114	3968.48	0.285962	3968.48	0.301892		831	811.523	0		831	3967.29	-1.10797e-14		3249.27	354.037	3249.27	173.794	3249.27	22.1826		3249.27	64.0373	811.523	24	3249.27	59.9226	3249.27	52.4884		3968.48	2.09111	3967.29	1.1	3968.48
								3253.18	27.8297	3253.18	52.1711	3253.18	55.4843	3969.94	0.29123	3969.94	0.286354	3969.94	0.302516		832	812.5	0		832	3968.75	1.10368e-14		3253.18	357.83	3253.18	175.903	3253.18	23.4487		3253.18	67.8297	812.5	24	3253.18	64.1711	3253.18	55.4843		3969.94	2.09123	3968.75	1.1	3969.94
								3257.09	32.1623	3257.09	58.8465	3257.09	61.3441	3971.41	0.291686	3971.41	0.286513	3971.41	0.304288		833	813.477	0		833	3970.21	-1.1013e-14		3257.09	362.162	3257.09	179.217	3257.09	25.9252		3257.09	72.1623	813.477	24	3257.09	70.8465	3257.09	61.3441		3971.41	2.09169	3970.21	1.1	3971.41
								3261	37.05	3261	68.0551	3261	70.4812	3972.87	0.291288	3972.87	0.287928	3972.87	0.304581		834	814.453	0		834	3971.68	1.09661e-14		3261	367.05	3261	183.79	3261	29.7867		3261	77.05	814.453	24	3261	80.0551	3261	70.4812		3972.87	2.09129	3971.68	1.1	3972.87
								3264.91	42.4474	3264.91	79.1674	3264.91	81.7644	3974.34	0.29141	3974.34	0.289191	3974.34	0.301981		835	815.43	0		835	3973.14	-1.09437e-14		3264.91	372.447	3264.91	189.307	3264.91	34.5552		3264.91	82.4474	815.43	24	3264.91	91.1674	3264.91	81.7644		3974.34	2.09141	3973.14	1.1	3974.34
								3268.82	48.1683	3268.82	90.4113	3268.82	92.0324	3975.81	0.293073	3975.81	0.289023	3975.81	0.299961		836	816.406	0		836	3974.61	1.08964e-14		3268.82	378.168	3268.82	194.89	3268.82	38.8946		3268.82	88.1683	816.406	24	3268.82	102.411	3268.82	92.0324		3975.81	2.09307	3974.61	1.1	3975.81
								3272.73	53.7564	3272.73	99.0387	3272.73	97.211	3977.27	0.293226	3977.27	0.288713	3977.27	0.300004		837	817.383	0		837	3976.07	-1.08772e-14		3272.73	383.756	3272.73	199.173	3272.73	41.0832		3272.73	93.7564	817.383	24	3272.73	111.039	3272.73	97.211		3977.27	2.09323	3976.07	1.1	3977.27
								3276.64	58.3565	3276.64	102.422	3276.64	94.9752	3978.74	0.292127	3978.74	0.287897	3978.74	0.301021		838	818.359	0		838	3977.54	1.08349e-14		3276.64	388.356	3276.64	200.853	3276.64	40.1383		3276.64	98.3565	818.359	24	3276.64	114.422	3276.64	94.9752		3978.74	2.09213	3977.54	1.1	3978.74
								3280.55	60.8161	3280.55	99.4836	3280.55	86.4806	3980.21	0.292089	3980.21	0.287358	3980.21	0.302578		839	819.336	0		839	3979	-1.07949e-14		3280.55	390.816	3280.55	199.394	3280.55	36.5483		3280.55	100.816	819.336	24	3280.55	111.484	3280.55	86.4806		3980.21	2.09209	3979	1.1	3980.21
								3284.46	60.1749	3284.46	91.2624	3284.46	75.3238	3981.67	0.2924	3981.67	0.287857	3981.67	0.30447		840	820.312	0		840	3980.47	1.0778e-14		3284.46	390.175	3284.46	195.312	3284.46	31.8333		3284.46	100.175	820.312	24	3284.46	103.262	3284.46	75.3238		3981.67	2.0924	3980.47	1.1	3981.67
								3288.37	56.305	3288.37	80.2228	3288.37	64.9151	3983.14	0.29376	3983.14	0.288053	3983.14	0.306562		841	821.289	0		841	3981.93	-1.07251e-14		3288.37	386.305	3288.37	189.831	3288.37	27.4344		3288.37	96.305	821.289	24	3288.37	92.2228	3288.37	64.9151		3983.14	2.09376	3981.93	1.1	3983.14
								3292.28	50.1763	3292.28	68.9666	3292.28	56.7831	3984.6	0.29449	3984.6	0.287785	3984.6	0.307941		842	822.266	0		842	3983.4	1.06961e-14		3292.28	380.176	3292.28	184.242	3292.28	23.9976		3292.28	90.1763	822.266	24	3292.28	80.9666	3292.28	56.7831		3984.6	2.09449	3983.4	1.1	3984.6
								3296.19	43.4387	3296.19	59.2576	3296.19	50.8456	3986.07	0.292762	3986.07	0.286654	3986.07	0.308061		843	823.242	0		843	3984.86	-1.06692e-14		3296.19	373.439	3296.19	179.422	3296.19	21.4883		3296.19	83.4387	823.242	24	3296.19	71.2576	3296.19	50.8456		3986.07	2.09276	3984.86	1.1	3986.07
								3300.1	37.6168	3300.1	51.8287	3300.1	46.517	3987.54	0.291143	3987.54	0.285863	3987.54	0.307186		844	824.219	0		844	3986.33	1.06406e-14		3300.1	367.617	3300.1	175.733	3300.1	19.659		3300.1	77.6168	824.219	24	3300.1	63.8287	3300.1	46.517		3987.54	2.09114	3986.33	1.1	3987.54
								3304.01	33.5144	3304.01	46.7224	3304.01	43.4178	3989	0.289947	3989	0.286472	3989	0.305777		845	825.195	0		845	3987.79	-1.05957e-14		3304.01	363.514	3304.01	173.198	3304.01	18.3492		3304.01	73.5144	825.195	24	3304.01	58.7224	3304.01	43.4178		3989	2.08995	3987.79	1.1	3989
								3307.92	31.1554	3307.92	43.6773	3307.92	41.4602	3990.47	0.289687	3990.47	0.286426	3990.47	0.304675		846	826.172	0		846	3989.26	1.05702e-14		3307.92	361.155	3307.92	171.686	3307.92	17.5219		3307.92	71.1554	826.172	24	3307.92	55.6773	3307.92	41.4602		3990.47	2.08969	3989.26	1.1	3990.47
								3311.83	30.1137	3311.83	42.3876	3311.83	40.6712	3991.94	0.291701	3991.94	0.286732	3991.94	0.304881		847	827.148	0		847	3990.72	-1.05283e-14		3311.83	360.114	3311.83	171.046	3311.83	17.1884		3311.83	70.1137	827.148	24	3311.83	54.3876	3311.83	40.6712		3991.94	2.0917	3990.72	1.1	3991.94
								3315.74	29.8789	3315.74	42.5231	3315.74	40.9906	3993.4	0.293699	3993.4	0.287968	3993.4	0.306502		848	828.125	0		848	3992.19	1.04971e-14		3315.74	359.879	3315.74	171.113	3315.74	17.3234		3315.74	69.8789	828.125	24	3315.74	54.5231	3315.74	40.9906		3993.4	2.0937	3992.19	1.1	3993.4
								3319.65	30.0662	3319.65	43.7539	3319.65	42.2597	3994.87	0.294095	3994.87	0.28778	3994.87	0.307259		849	829.102	0		849	3993.65	-1.04838e-14		3319.65	360.066	3319.65	171.724	3319.65	17.8597		3319.65	70.0662	829.102	24	3319.65	55.7539	3319.65	42.2597		3994.87	2.09409	3993.65	1.1	3994.87
								3323.56	30.4455	3323.56	45.907	3323.56	44.4211	3996.33	0.294304	3996.33	0.287452	3996.33	0.305545		850	830.078	0		850	3995.12	1.04422e-14		3323.56	360.445	3323.56	172.793	3323.56	18.7732		3323.56	70.4455	830.078	24	3323.56	57.907	3323.56	44.4211		3996.33	2.0943	3995.12	1.1	3996.33
								3327.47	30.8783	3327.47	48.7527	3327.47	47.5063	3997.8	0.294679	3997.8	0.288576	3997.8	0.304487		851	831.055	0		851	3996.58	-1.03791e-14		3327.47	360.878	3327.47	174.206	3327.47	20.077		3327.47	70.8783	831.055	24	3327.47	60.7527	3327.47	47.5063		3997.8	2.09468	3996.58	1.1	3997.8
								3331.38	31.2753	3331.38	51.7377	3331.38	51.3854	3999.27	0.294357	3999.27	0.288642	3999.27	0.305399		852	832.031	0		852	3998.05	1.0412e-14		3331.38	361.275	3331.38	175.688	3331.38	21.7164		3331.38	71.2753	832.031	24	3331.38	63.7377	3331.38	51.3854		3999.27	2.09436	3998.05	1.1	3999.27
								3335.29	31.5576	3335.29	54.066	3335.29	55.3051	4000.73	0.293911	4000.73	0.286952	4000.73	0.305206		853	833.008	0		853	3999.51	-1.03409e-14		3335.29	361.558	3335.29	176.844	3335.29	23.373		3335.29	71.5576	833.008	24	3335.29	66.066	3335.29	55.3051		4000.73	2.09391	3999.51	1.1	4000.73
								3339.2	31.6654	3339.2	54.8332	3339.2	57.6779	4002.2	0.29297	4002.2	0.286197	4002.2	0.304112		854	833.984	0		854	4000.98	1.03176e-14		3339.2	361.665	3339.2	177.225	3339.2	24.3758		3339.2	71.6654	833.984	24	3339.2	66.8332	3339.2	57.6779		4002.2	2.09297	4000.98	1.1	4002.2
								3343.11	31.6142	3343.11	53.5118	3343.11	56.7927	4003.67	0.291555	4003.67	0.286613	4003.67	0.304738		855	834.961	0		855	4002.44	-1.02895e-14		3343.11	361.614	3343.11	176.569	3343.11	24.0017		3343.11	71.6142	834.961	24	3343.11	65.5118	3343.11	56.7927		4003.67	2.09156	4002.44	1.1	4003.67
								3347.02	31.4773	3347.02	50.5709	3347.02	52.2528	4005.13	0.29201	4005.13	0.285945	4005.13	0.305709		856	835.938	0		856	4003.91	1.02555e-14		3347.02	361.477	3347.02	175.109	3347.02	22.083		3347.02	71.4773	835.938	24	3347.02	62.5709	3347.02	52.2528		4005.13	2.09201	4003.91	1.1	4005.13
								3350.93	31.323	3350.93	47.2149	3350.93	45.6721	4006.6	0.29395	4006.6	0.286161	4006.6	0.305347		857	836.914	0		857	4005.37	-1.02185e-14		3350.93	361.323	3350.93	173.442	3350.93	19.3019		3350.93	71.323	836.914	24	3350.93	59.2149	3350.93	45.6721		4006.6	2.09395	4005.37	1.1	4006.6
								3354.84	31.1926	3354.84	44.4793	3354.84	39.5099	4008.06	0.293891	4008.06	0.289769	4008.06	0.305397		858	837.891	0		858	4006.84	1.02117e-14		3354.84	361.193	3354.84	172.084	3354.84	16.6976		3354.84	71.1926	837.891	24	3354.84	56.4793	3354.84	39.5099		4008.06	2.09389	4006.84	1.1	4008.06
								3358.75	31.0963	3358.75	42.7936	3358.75	35.3313	4009.53	0.292797	4009.53	0.293289	4009.53	0.305994		859	838.867	0		859	4008.3	-1.01665e-14		3358.75	361.096	3358.75	171.247	3358.75	14.9317		3358.75	71.0963	838.867	24	3358.75	54.7936	3358.75	35.3313		4009.53	2.0928	4008.3	1.1	4009.53
								3362.66	31.0117	3362.66	42.101	3362.66	33.2962	4011	0.293633	4011	0.294336	4011	0.305428		860	839.844	0		860	4009.77	1.01178e-14		3362.66	361.012	3362.66	170.903	3362.66	14.0716		3362.66	71.0117	839.844	24	3362.66	54.101	3362.66	33.2962		4011	2.09363	4009.77	1.1	4011
								3366.57	30.9273	3366.57	42.0871	3366.57	32.8445	4012.46	0.294991	4012.46	0.293234	4012.46	0.304349		861	840.82	0		861	4011.23	-1.01227e-14		3366.57	360.927	3366.57	170.896	3366.57	13.8807		3366.57	70.9273	840.82	24	3366.57	54.0871	3366.57	32.8445		4012.46	2.09499	4011.23	1.1	4012.46
								3370.48	30.8631	3370.48	42.5134	3370.48	33.3987	4013.93	0.29515	4013.93	0.292336	4013.93	0.30418		862	841.797	0		862	4012.7	1.00651e-14		3370.48	360.863	3370.48	171.108	3370.48	14.1149		3370.48	70.8631	841.797	24	3370.48	54.5134	3370.48	33.3987		4013.93	2.09515	4012.7	1.1	4013.93
								3374.39	30.8475	3374.39	43.3355	3374.39	34.6168	4015.4	0.294123	4015.4	0.29382	4015.4	0.30504		863	842.773	0		863	4014.16	-1.005e-14		3374.39	360.848	3374.39	171.516	3374.39	14.6297		3374.39	70.8475	842.773	24	3374.39	55.3355	3374.39	34.6168		4015.4	2.09412	4014.16	1.1	4015.4
								3378.3	30.913	3378.3	44.5105	3378.3	36.2954	4016.86	0.294404	4016.86	0.296205	4016.86	0.306076		864	843.75	0		864	4015.62	1.00096e-14		3378.3	360.913	3378.3	172.1	3378.3	15.3391		3378.3	70.913	843.75	24	3378.3	56.5105	3378.3	36.2954		4016.86	2.0944	4015.62	1.1	4016.86
								3382.21	31.078	3382.21	45.9757	3382.21	38.3629	4018.33	0.295631	4018.33	0.297981	4018.33	0.305284		865	844.727	0		865	4017.09	-9.99264e-15		3382.21	361.078	3382.21	172.827	3382.21	16.2129		3382.21	71.078	844.727	24	3382.21	57.9757	3382.21	38.3629		4018.33	2.09563	4017.09	1.1	4018.33
								3386.12	31.3415	3386.12	47.756	3386.12	40.8264	4019.79	0.295786	4019.79	0.297246	4019.79	0.303796		866	845.703	0		866	4018.55	9.94698e-15		3386.12	361.341	3386.12	173.711	3386.12	17.254		3386.12	71.3415	845.703	24	3386.12	59.756	3386.12	40.8264		4019.79	2.09579	4018.55	1.1	4019.79
								3390.03	31.6981	3390.03	49.9092	3390.03	43.6066	4021.26	0.29629	4021.26	0.294869	4021.26	0.303463		867	846.68	0		867	4020.02	-9.94627e-15		3390.03	361.698	3390.03	174.78	3390.03	18.429		3390.03	71.6981	846.68	24	3390.03	61.9092	3390.03	43.6066		4021.26	2.09629	4020.02	1.1	4021.26
								3393.94	32.1494	3393.94	52.4092	3393.94	46.7253	4022.73	0.296947	4022.73	0.293323	4022.73	0.303893		868	847.656	0		868	4021.48	9.89826e-15		3393.94	362.149	3393.94	176.021	3393.94	19.747		3393.94	72.1494	847.656	24	3393.94	64.4092	3393.94	46.7253		4022.73	2.09695	4021.48	1.1	4022.73
								3397.85	32.7156	3397.85	55.1969	3397.85	50.3149	4024.19	0.297006	4024.19	0.292083	4024.19	0.304475		869	848.633	0		869	4022.95	-9.87892e-15		3397.85	362.716	3397.85	177.405	3397.85	21.264		3397.85	72.7156	848.633	24	3397.85	67.1969	3397.85	50.3149		4024.19	2.09701	4022.95	1.1	4024.19
								3401.76	33.4249	3401.76	58.3396	3401.76	54.4441	4025.66	0.29643	4025.66	0.291215	4025.66	0.304473		870	849.609	0		870	4024.41	9.84557e-15		3401.76	363.425	3401.76	178.966	3401.76	23.0091		3401.76	73.4249	849.609	24	3401.76	70.3396	3401.76	54.4441		4025.66	2.09643	4024.41	1.1	4025.66
								3405.67	34.2805	3405.67	61.9598	3405.67	59.2221	4027.13	0.294739	4027.13	0.291694	4027.13	0.305128		871	850.586	0		871	4025.88	-9.81412e-15		3405.67	364.28	3405.67	180.763	3405.67	25.0284		3405.67	74.2805	850.586	24	3405.67	73.9598	3405.67	59.2221		4027.13	2.09474	4025.88	1.1	4027.13
								3409.58	35.2731	3409.58	66.0904	3409.58	64.882	4028.59	0.292313	4028.59	0.294142	4028.59	0.3068		872	851.562	0		872	4027.34	9.80811e-15		3409.58	365.273	3409.58	182.814	3409.58	27.4204		3409.58	75.2731	851.562	24	3409.58	78.0904	3409.58	64.882		4028.59	2.09231	4027.34	1.1	4028.59
								3413.49	36.4103	3413.49	70.8395	3413.49	71.6238	4030.06	0.2927	4030.06	0.296282	4030.06	0.307692		873	852.539	0		873	4028.81	-9.74292e-15		3413.49	366.41	3413.49	185.172	3413.49	30.2696		3413.49	76.4103	852.539	24	3413.49	82.8395	3413.49	71.6238		4030.06	2.0927	4028.81	1.1	4030.06
								3417.4	37.7095	3417.4	76.3586	3417.4	79.5722	4031.52	0.29583	4031.52	0.29466	4031.52	0.307894		874	853.516	0		874	4030.27	9.75326e-15		3417.4	367.71	3417.4	187.912	3417.4	33.6287		3417.4	77.7095	853.516	24	3417.4	88.3586	3417.4	79.5722		4031.52	2.09583	4030.27	1.1	4031.52
								3421.31	39.1945	3421.31	82.4827	3421.31	88.8278	4032.99	0.296681	4032.99	0.292171	4032.99	0.308848		875	854.492	0		875	4031.74	-9.70402e-15		3421.31	369.195	3421.31	190.953	3421.31	37.5403		3421.31	79.1945	854.492	24	3421.31	94.4827	3421.31	88.8278		4032.99	2.09668	4031.74	1.1	4032.99
								3425.22	40.9004	3425.22	88.7323	3425.22	99.1575	4034.46	0.295665	4034.46	0.292648	4034.46	0.310559		876	855.469	0		876	4033.2	9.69527e-15		3425.22	370.9	3425.22	194.056	3425.22	41.9059		3425.22	80.9004	855.469	24	3425.22	100.732	3425.22	99.1575		4034.46	2.09567	4033.2	1.1	4034.46
								3429.13	42.8608	3429.13	94.5352	3429.13	109.679	4035.92	0.295543	4035.92	0.293927	4035.92	0.31043		877	856.445	0		877	4034.67	-9.65825e-15		3429.13	372.861	3429.13	196.937	3429.13	46.3524		3429.13	82.8608	856.445	24	3429.13	106.535	3429.13	109.679		4035.92	2.09554	4034.67	1.1	4035.92
								3433.04	45.0936	3433.04	99.3568	3433.04	118.912	4037.39	0.295757	4037.39	0.293977	4037.39	0.308056		878	857.422	0		878	4036.13	9.62184e-15		3433.04	375.094	3433.04	199.331	3433.04	50.2545		3433.04	85.0936	857.422	24	3433.04	111.357	3433.04	118.912		4037.39	2.09576	4036.13	1.1	4037.39
								3436.95	47.6133	3436.95	102.925	3436.95	125.311	4038.86	0.294494	4038.86	0.294207	4038.86	0.30663		879	858.398	0		879	4037.6	-9.61421e-15		3436.95	377.613	3436.95	201.103	3436.95	52.9586		3436.95	87.6133	858.398	24	3436.95	114.925	3436.95	125.311		4038.86	2.09449	4037.6	1.1	4038.86
								3440.86	50.4363	3440.86	105.478	3440.86	128.186	4040.32	0.292709	4040.32	0.294829	4040.32	0.306599		880	859.375	0		880	4039.06	9.5702e-15		3440.86	380.436	3440.86	202.37	3440.86	54.174		3440.86	90.4363	859.375	24	3440.86	117.478	3440.86	128.186		4040.32	2.09271	4039.06	1.1	4040.32
								3444.77	53.567	3444.77	107.774	3444.77	128.152	4041.79	0.292215	4041.79	0.295156	4041.79	0.306766		881	860.352	0		881	4040.53	-9.56652e-15		3444.77	383.567	3444.77	203.51	3444.77	54.1595		3444.77	93.567	860.352	24	3444.77	119.774	3444.77	128.152		4041.79	2.09222	4040.53	1.1	4041.79
								3448.68	56.9938	3448.68	110.775	3448.68	127.013	4043.26	0.292499	4043.26	0.295998	4043.26	0.306972		882	861.328	0		882	4041.99	9.51615e-15		3448.68	386.994	3448.68	205	3448.68	53.6782		3448.68	96.9938	861.328	24	3448.68	122.775	3448.68	127.013		4043.26	2.0925	4041.99	1.1	4043.26
								3452.59	60.7056	3452.59	115.383	3452.59	127.214	4044.72	0.294138	4044.72	0.297015	4044.72	0.307814		883	862.305	0		883	4043.46	-9.52134e-15		3452.59	390.706	3452.59	207.288	3452.59	53.7631		3452.59	100.706	862.305	24	3452.59	127.383	3452.59	127.214		4044.72	2.09414	4043.46	1.1	4044.72
								3456.5	64.6791	3456.5	122.281	3456.5	130.839	4046.19	0.296371	4046.19	0.296783	4046.19	0.308399		884	863.281	0		884	4044.92	9.46899e-15		3456.5	394.679	3456.5	210.713	3456.5	55.2949		3456.5	104.679	863.281	24	3456.5	134.281	3456.5	130.839		4046.19	2.09637	4044.92	1.1	4046.19
								3460.41	68.8156	3460.41	131.499	3460.41	138.972	4047.65	0.295747	4047.65	0.295499	4047.65	0.308268		885	864.258	0		885	4046.39	-9.46272e-15		3460.41	398.816	3460.41	215.29	3460.41	58.7324		3460.41	108.816	864.258	24	3460.41	143.499	3460.41	138.972		4047.65	2.09575	4046.39	1.1	4047.65
								3464.32	72.8579	3464.32	141.532	3464.32	151.035	4049.12	0.293635	4049.12	0.295983	4049.12	0.308015		886	865.234	0		886	4047.85	9.42789e-15		3464.32	402.858	3464.32	220.271	3464.32	63.8304		3464.32	112.858	865.234	24	3464.32	153.532	3464.32	151.035		4049.12	2.09364	4047.85	1.1	4049.12
								3468.23	76.2851	3468.23	148.071	3468.23	163.465	4050.59	0.292957	4050.59	0.298001	4050.59	0.307273		887	866.211	0		887	4049.32	-9.39596e-15		3468.23	406.285	3468.23	223.518	3468.23	69.0835		3468.23	116.285	866.211	24	3468.23	160.071	3468.23	163.465		4050.59	2.09296	4049.32	1.1	4050.59
								3472.14	78.1592	3472.14	143.726	3472.14	168.525	4052.05	0.292958	4052.05	0.297822	4052.05	0.307206		888	867.188	0		888	4050.78	9.37976e-15		3472.14	408.159	3472.14	221.361	3472.14	71.2218		3472.14	118.159	867.188	24	3472.14	155.726	3472.14	168.525		4052.05	2.09296	4050.78	1.1	4052.05
								3476.05	77.047	3476.05	120.853	3476.05	155.039	4053.52	0.293849	4053.52	0.296625	4053.52	0.307825		889	868.164	0		889	4052.25	-9.36287e-15		3476.05	407.047	3476.05	210.004	3476.05	65.5225		3476.05	117.047	868.164	24	3476.05	132.853	3476.05	155.039		4053.52	2.09385	4052.25	1.1	4053.52
								3479.96	71.261	3479.96	77.2077	3479.96	112.934	4054.99	0.294914	4054.99	0.297252	4054.99	0.307279		890	869.141	0		890	4053.71	9.31175e-15		3479.96	401.261	3479.96	188.334	3479.96	47.7279		3479.96	111.261	869.141	24	3479.96	89.2077	3479.96	112.934		4054.99	2.09491	4053.71	1.1	4054.99
								3483.87	59.457	3483.87	19.9737	3483.87	40.462	4056.45	0.294698	4056.45	0.298679	4056.45	0.306788		891	870.117	0		891	4055.18	-9.31659e-15		3483.87	389.457	3483.87	159.917	3483.87	17.1		3483.87	99.457	870.117	24	3483.87	31.9737	3483.87	40.462		4056.45	2.0947	4055.18	1.1	4056.45
								3487.78	41.4776	3487.78	-37.076	3487.78	-51.1831	4057.92	0.294158	4057.92	0.298934	4057.92	0.307826		892	871.094	0		892	4056.64	9.27886e-15		3487.78	371.478	3487.78	131.592	3487.78	-21.631		3487.78	81.4776	871.094	24	3487.78	-25.076	3487.78	-51.1831		4057.92	2.09416	4056.64	1.1	4057.92
								3491.69	18.8947	3491.69	-81.696	3491.69	-141.182	4059.38	0.294201	4059.38	0.297476	4059.38	0.3079		893	872.07	0		893	4058.11	-9.2481e-15		3491.69	348.895	3491.69	109.438	3491.69	-59.6663		3491.69	58.8947	872.07	24	3491.69	-69.696	3491.69	-141.182		4059.38	2.0942	4058.11	1.1	4059.38
								3495.6	-5.3746	3495.6	-109.069	3495.6	-209.442	4060.85	0.294875	4060.85	0.295664	4060.85	0.30691		894	873.047	0		894	4059.57	9.22697e-15		3495.6	324.625	3495.6	95.8471	3495.6	-88.5143		3495.6	34.6254	873.047	24	3495.6	-97.0686	3495.6	-209.442		4060.85	2.09487	4059.57	1.1	4060.85
								3499.51	-28.2572	3499.51	-121.411	3499.51	-246.175	4062.32	0.296437	4062.32	0.294326	4062.32	0.30704		895	874.023	0		895	4061.04	-9.2055e-15		3499.51	301.743	3499.51	89.7191	3499.51	-104.038		3499.51	11.7428	874.023	24	3499.51	-109.411	3499.51	-246.175		4062.32	2.09644	4061.04	1.1	4062.32
								3503.42	-47.7547	3503.42	-123.921	3503.42	-253.828	4063.78	0.298081	4063.78	0.294026	4063.78	0.307814		896	875	0		896	4062.5	9.17944e-15		3503.42	282.245	3503.42	88.4726	3503.42	-107.272		3503.42	-7.75473	875	24	3503.42	-111.921	3503.42	-253.828		4063.78	2.09808	4062.5	1.1	4063.78
								3507.33	-63.4559	3507.33	-121.354	3507.33	-241.982	4065.25	0.29841	4065.25	0.296114	4065.25	0.308219		897	875.977	0		897	4063.96	-9.15616e-15		3507.33	266.544	3507.33	89.7474	3507.33	-102.266		3507.33	-23.4559	875.977	24	3507.33	-109.354	3507.33	-241.982		4065.25	2.09841	4063.96	1.1	4065.25
								3511.24	-76.1787	3511.24	-116.952	3511.24	-220.814	4066.72	0.297981	4066.72	0.298722	4066.72	0.308386		898	876.953	0		898	4065.43	9.14443e-15		3511.24	253.821	3511.24	91.933	3511.24	-93.3203		3511.24	-36.1787	876.953	24	3511.24	-104.952	3511.24	-220.814		4066.72	2.09798	4065.43	1.1	4066.72
								3515.15	-87.2102	3515.15	-112.827	3515.15	-197.73	4068.18	0.297871	4068.18	0.299747	4068.18	0.308504		899	877.93	0		899	4066.89	-9.10084e-15		3515.15	242.79	3515.15	93.9808	3515.15	-83.5645		3515.15	-47.2102	877.93	24	3515.15	-100.827	3515.15	-197.73		4068.18	2.09787	4066.89	1.1	4068.18
								3519.06	-97.6687	3519.06	-110.364	3519.06	-176.887	4069.65	0.298237	4069.65	0.299696	4069.65	0.308172		900	878.906	0		900	4068.36	9.0988e-15		3519.06	232.331	3519.06	95.204	3519.06	-74.7556		3519.06	-57.6687	878.906	24	3519.06	-98.3639	3519.06	-176.887		4069.65	2.09824	4068.36	1.1	4069.65
								3522.97	-108.264	3522.97	-110.279	3522.97	-160.11	4071.11	0.298148	4071.11	0.298462	4071.11	0.307466		901	879.883	0		901	4069.82	-9.06564e-15		3522.97	221.736	3522.97	95.2461	3522.97	-67.6656		3522.97	-68.264	879.883	24	3522.97	-98.279	3522.97	-160.11		4071.11	2.09815	4069.82	1.1	4071.11
								3526.88	-119.367	3526.88	-112.833	3526.88	-148.107	4072.58	0.296597	4072.58	0.29762	4072.58	0.308032		902	880.859	0		902	4071.29	9.0399e-15		3526.88	210.633	3526.88	93.9779	3526.88	-62.593		3526.88	-79.3674	880.859	24	3526.88	-100.833	3526.88	-148.107		4072.58	2.0966	4071.29	1.1	4072.58
								3530.79	-131.064	3530.79	-118.047	3530.79	-140.921	4074.05	0.295515	4074.05	0.298949	4074.05	0.30973		903	881.836	0		903	4072.75	-9.01468e-15		3530.79	198.936	3530.79	91.3892	3530.79	-59.5559		3530.79	-91.0644	881.836	24	3530.79	-106.047	3530.79	-140.921		4074.05	2.09552	4072.75	1.1	4074.05
								3534.7	-143.021	3534.7	-125.714	3534.7	-138.439	4075.51	0.295695	4075.51	0.29987	4075.51	0.308978		904	882.812	0		904	4074.22	8.99899e-15		3534.7	186.979	3534.7	87.5825	3534.7	-58.5068		3534.7	-103.021	882.812	24	3534.7	-113.714	3534.7	-138.439		4075.51	2.09569	4074.22	1.1	4075.51
								3538.61	-154.294	3538.61	-135.532	3538.61	-140.486	4076.98	0.295005	4076.98	0.299238	4076.98	0.306653		905	883.789	0		905	4075.68	-8.97628e-15		3538.61	175.706	3538.61	82.7077	3538.61	-59.372		3538.61	-114.294	883.789	24	3538.61	-123.532	3538.61	-140.486		4076.98	2.095	4075.68	1.1	4076.98
								3542.52	-163.343	3542.52	-147.239	3542.52	-146.389	4078.45	0.294302	4078.45	0.299279	4078.45	0.306435		906	884.766	0		906	4077.15	8.95553e-15		3542.52	166.657	3542.52	76.8956	3542.52	-61.8666		3542.52	-123.343	884.766	24	3542.52	-135.239	3542.52	-146.389		4078.45	2.0943	4077.15	1.1	4078.45
								3546.43	-168.502	3546.43	-160.459	3546.43	-154.803	4079.91	0.29422	4079.91	0.299516	4079.91	0.307552		907	885.742	0		907	4078.61	-8.9289e-15		3546.43	161.498	3546.43	70.3315	3546.43	-65.4227		3546.43	-128.502	885.742	24	3546.43	-148.459	3546.43	-154.803		4079.91	2.09422	4078.61	1.1	4079.91
								3550.34	-168.74	3550.34	-174.472	3550.34	-163.812	4081.38	0.294602	4081.38	0.298593	4081.38	0.308924		908	886.719	0		908	4080.08	8.89899e-15		3550.34	161.26	3550.34	63.374	3550.34	-69.2301		3550.34	-128.74	886.719	24	3550.34	-162.472	3550.34	-163.812		4081.38	2.0946	4080.08	1.1	4081.38
								3554.25	-164.122	3554.25	-188.141	3554.25	-171.443	4082.84	0.295311	4082.84	0.296838	4082.84	0.310903		909	887.695	0		909	4081.54	-8.89011e-15		3554.25	165.878	3554.25	56.5872	3554.25	-72.455		3554.25	-124.122	887.695	24	3554.25	-176.141	3554.25	-171.443		4082.84	2.09531	4081.54	1.1	4082.84
								3558.16	-155.713	3558.16	-199.891	3558.16	-176.36	4084.31	0.295719	4084.31	0.295868	4084.31	0.311842		910	888.672	0		910	4083.01	8.86189e-15		3558.16	174.287	3558.16	50.7535	3558.16	-74.533		3558.16	-115.713	888.672	24	3558.16	-187.891	3558.16	-176.36		4084.31	2.09572	4083.01	1.1	4084.31
								3562.07	-145.146	3562.07	-207.806	3562.07	-178.382	4085.78	0.295672	4085.78	0.296547	4085.78	0.310212		911	889.648	0		911	4084.47	-8.8361e-15		3562.07	184.854	3562.07	46.8235	3562.07	-75.3877		3562.07	-105.146	889.648	24	3562.07	-195.806	3562.07	-178.382		4085.78	2.09567	4084.47	1.1	4085.78
								3565.98	-133.973	3565.98	-210.123	3565.98	-178.417	4087.24	0.294778	4087.24	0.297414	4087.24	0.308496		912	890.625	0		912	4085.94	8.8252e-15		3565.98	196.027	3565.98	45.6734	3565.98	-75.4022		3565.98	-93.9728	890.625	24	3565.98	-198.123	3565.98	-178.417		4087.24	2.09478	4085.94	1.1	4087.24
								3569.89	-123.185	3569.89	-205.816	3569.89	-177.667	4088.71	0.29477	4088.71	0.29837	4088.71	0.307832		913	891.602	0		913	4087.4	-8.80569e-15		3569.89	206.815	3569.89	47.8118	3569.89	-75.0856		3569.89	-83.1845	891.602	24	3569.89	-193.816	3569.89	-177.667		4088.71	2.09477	4087.4	1.1	4088.71
								3573.8	-113.183	3573.8	-195.078	3573.8	-176.732	4090.18	0.29588	4090.18	0.298998	4090.18	0.306725		914	892.578	0		914	4088.87	8.77746e-15		3573.8	216.817	3573.8	53.143	3573.8	-74.6904		3573.8	-73.183	892.578	24	3573.8	-183.078	3573.8	-176.732		4090.18	2.09588	4088.87	1.1	4090.18
								3577.71	-104.01	3577.71	-179.554	3577.71	-175.101	4091.64	0.296523	4091.64	0.299068	4091.64	0.306685		915	893.555	0		915	4090.33	-8.76018e-15		3577.71	225.99	3577.71	60.8507	3577.71	-74.0011		3577.71	-64.0098	893.555	24	3577.71	-167.554	3577.71	-175.101		4091.64	2.09652	4090.33	1.1	4091.64
								3581.62	-95.5846	3581.62	-161.597	3581.62	-171.37	4093.11	0.295997	4093.11	0.299209	4093.11	0.308213		916	894.531	0		916	4091.8	8.74249e-15		3581.62	234.415	3581.62	69.7665	3581.62	-72.4241		3581.62	-55.5846	894.531	24	3581.62	-149.597	3581.62	-171.37		4093.11	2.096	4091.8	1.1	4093.11
								3585.53	-87.8298	3585.53	-143.28	3585.53	-164.072	4094.57	0.295313	4094.57	0.299482	4094.57	0.309415		917	895.508	0		917	4093.26	-8.69903e-15		3585.53	242.17	3585.53	78.8609	3585.53	-69.3401		3585.53	-47.8298	895.508	24	3585.53	-131.28	3585.53	-164.072		4094.57	2.09531	4093.26	1.1	4094.57
								3589.44	-80.7001	3589.44	-126.13	3589.44	-152.669	4096.04	0.296468	4096.04	0.300427	4096.04	0.310116		918	896.484	0		918	4094.73	8.70451e-15		3589.44	249.3	3589.44	87.3762	3589.44	-64.5209		3589.44	-40.7001	896.484	24	3589.44	-114.13	3589.44	-152.669		4096.04	2.09647	4094.73	1.1	4096.04
								3593.35	-74.2013	3593.35	-110.968	3593.35	-138.091	4097.51	0.298302	4097.51	0.300395	4097.51	0.312171		919	897.461	0		919	4096.19	-8.66377e-15		3593.35	255.799	3593.35	94.9039	3593.35	-58.3601		3593.35	-34.2013	897.461	24	3593.35	-98.9683	3593.35	-138.091		4097.51	2.0983	4096.19	1.1	4097.51
								3597.26	-68.347	3597.26	-97.9342	3597.26	-122.354	4098.97	0.298885	4098.97	0.29914	4098.97	0.315075		920	898.438	0		920	4097.66	8.6555e-15		3597.26	261.653	3597.26	101.375	3597.26	-51.7091		3597.26	-28.347	898.438	24	3597.26	-85.9342	3597.26	-122.354		4098.97	2.09889	4097.66	1.1	4098.97
								3601.17	-63.1193	3601.17	-86.8832	3601.17	-107.538	4100.44	0.29887	4100.44	0.298306	4100.44	0.315073		921	899.414	0		921	4099.12	-8.63513e-15		3601.17	266.881	3601.17	106.862	3601.17	-45.4475		3601.17	-23.1193	899.414	24	3601.17	-74.8832	3601.17	-107.538		4100.44	2.09887	4099.12	1.1	4100.44
								3605.08	-58.4794	3605.08	-77.5999	3605.08	-94.9324	4101.91	0.299064	4101.91	0.298622	4101.91	0.313316		922	900.391	0		922	4100.59	8.60763e-15		3605.08	271.521	3605.08	111.471	3605.08	-40.1202		3605.08	-18.4794	900.391	24	3605.08	-65.5999	3605.08	-94.9324		4101.91	2.09906	4100.59	1.1	4101.91
								3608.99	-54.3744	3608.99	-69.7736	3608.99	-84.8599	4103.37	0.299816	4103.37	0.301294	4103.37	0.311517		923	901.367	0		923	4102.05	-8.59024e-15		3608.99	275.626	3608.99	115.357	3608.99	-35.8634		3608.99	-14.3744	901.367	24	3608.99	-57.7736	3608.99	-84.8599		4103.37	2.09982	4102.05	1.1	4103.37
								3612.9	-50.7489	3612.9	-63.1083	3612.9	-76.9852	4104.84	0.300894	4104.84	0.303151	4104.84	0.309395		924	902.344	0		924	4103.52	8.56692e-15		3612.9	279.251	3612.9	118.667	3612.9	-32.5354		3612.9	-10.7489	902.344	24	3612.9	-51.1083	3612.9	-76.9852		4104.84	2.10089	4103.52	1.1	4104.84
								3616.81	-47.5474	3616.81	-57.3956	3616.81	-70.7419	4106.3	0.301149	4106.3	0.302071	4106.3	0.308648		925	903.32	0		925	4104.98	-8.55319e-15		3616.81	282.453	3616.81	121.503	3616.81	-29.8969		3616.81	-7.54745	903.32	24	3616.81	-45.3956	3616.81	-70.7419		4106.3	2.10115	4104.98	1.1	4106.3
								3620.72	-44.7149	3620.72	-52.4735	3620.72	-65.6138	4107.77	0.299208	4107.77	0.301872	4107.77	0.308537		926	904.297	0		926	4106.45	8.51689e-15		3620.72	285.285	3620.72	123.947	3620.72	-27.7296		3620.72	-4.71491	904.297	24	3620.72	-40.4735	3620.72	-65.6138		4107.77	2.09921	4106.45	1.1	4107.77
								3624.63	-42.2042	3624.63	-48.2192	3624.63	-61.2138	4109.24	0.297277	4109.24	0.302827	4109.24	0.309461		927	905.273	0		927	4107.91	-8.51609e-15		3624.63	287.796	3624.63	126.059	3624.63	-25.8701		3624.63	-2.20421	905.273	24	3624.63	-36.2192	3624.63	-61.2138		4109.24	2.09728	4107.91	1.1	4109.24
								3628.54	-39.976	3628.54	-44.5498	3628.54	-57.3046	4110.7	0.298458	4110.7	0.302537	4110.7	0.311039		928	906.25	0		928	4109.38	8.49768e-15		3628.54	290.024	3628.54	127.881	3628.54	-24.218		3628.54	0.0239567	906.25	24	3628.54	-32.5498	3628.54	-57.3046		4110.7	2.09846	4109.38	1.1	4110.7
								3632.45	-37.9807	3632.45	-41.4025	3632.45	-53.7575	4112.17	0.299318	4112.17	0.300776	4112.17	0.311229		929	907.227	0		929	4110.84	-8.45871e-15		3632.45	292.019	3632.45	129.444	3632.45	-22.7189		3632.45	2.01926	907.227	24	3632.45	-29.4025	3632.45	-53.7575		4112.17	2.09932	4110.84	1.1	4112.17
								3636.36	-36.1728	3636.36	-38.7315	3636.36	-50.4883	4113.64	0.299293	4113.64	0.299198	4113.64	0.311131		930	908.203	0		930	4112.3	8.47042e-15		3636.36	293.827	3636.36	130.77	3636.36	-21.3373		3636.36	3.82718	908.203	24	3636.36	-26.7315	3636.36	-50.4883		4113.64	2.09929	4112.3	1.1	4113.64
								3640.27	-34.5389	3640.27	-36.5079	3640.27	-47.4501	4115.1	0.300365	4115.1	0.299461	4115.1	0.311429		931	909.18	0		931	4113.77	-8.41431e-15		3640.27	295.461	3640.27	131.874	3640.27	-20.0533		3640.27	5.46109	909.18	24	3640.27	-24.5079	3640.27	-47.4501		4115.1	2.10037	4113.77	1.1	4115.1
								3644.18	-33.0638	3644.18	-34.7063	3644.18	-44.6243	4116.57	0.300171	4116.57	0.299865	4116.57	0.310597		932	910.156	0		932	4115.23	8.41067e-15		3644.18	296.936	3644.18	132.768	3644.18	-18.8591		3644.18	6.93619	910.156	24	3644.18	-22.7063	3644.18	-44.6243		4116.57	2.10017	4115.23	1.1	4116.57
								3648.09	-31.7114	3648.09	-33.2981	3648.09	-42.003	4118.04	0.298841	4118.04	0.298529	4118.04	0.307868		933	911.133	0		933	4116.7	-8.38721e-15		3648.09	298.289	3648.09	133.467	3648.09	-17.7513		3648.09	8.28856	911.133	24	3648.09	-21.2981	3648.09	-42.003		4118.04	2.09884	4116.7	1.1	4118.04
								3652	-30.4497	3652	-32.2527	3652	-39.5808	4119.5	0.298051	4119.5	0.298315	4119.5	0.306458		934	912.109	0		934	4118.16	8.35973e-15		3652	299.55	3652	133.986	3652	-16.7276		3652	9.5503	912.109	24	3652	-20.2527	3652	-39.5808		4119.5	2.09805	4118.16	1.1	4119.5
								3655.91	-29.2682	3655.91	-31.5594	3655.91	-37.3516	4120.97	0.297961	4120.97	0.300026	4120.97	0.307547		935	913.086	0		935	4119.63	-8.36291e-15		3655.91	300.732	3655.91	134.331	3655.91	-15.7855		3655.91	10.7318	913.086	24	3655.91	-19.5594	3655.91	-37.3516		4120.97	2.09796	4119.63	1.1	4120.97
								3659.82	-28.1718	3659.82	-31.2121	3659.82	-35.3148	4122.43	0.299334	4122.43	0.301103	4122.43	0.309718		936	914.062	0		936	4121.09	8.31695e-15		3659.82	301.828	3659.82	134.503	3659.82	-14.9247		3659.82	11.8282	914.062	24	3659.82	-19.2121	3659.82	-35.3148		4122.43	2.09933	4121.09	1.1	4122.43
								3663.73	-27.155	3663.73	-31.1751	3663.73	-33.4651	4123.9	0.300133	4123.9	0.301086	4123.9	0.31125		937	915.039	0		937	4122.56	-8.33619e-15		3663.73	302.845	3663.73	134.521	3663.73	-14.143		3663.73	12.845	915.039	24	3663.73	-19.1751	3663.73	-33.4651		4123.9	2.10013	4122.56	1.1	4123.9
								3667.64	-26.2113	3667.64	-31.373	3667.64	-31.7953	4125.37	0.298574	4125.37	0.300772	4125.37	0.311817		938	916.016	0		938	4124.02	8.27639e-15		3667.64	303.789	3667.64	134.423	3667.64	-13.4373		3667.64	13.7887	916.016	24	3667.64	-19.373	3667.64	-31.7953		4125.37	2.09857	4124.02	1.1	4125.37
								3671.55	-25.3471	3671.55	-31.6947	3671.55	-30.2859	4126.83	0.297493	4126.83	0.301118	4126.83	0.313068		939	916.992	0		939	4125.49	-8.30813e-15		3671.55	304.653	3671.55	134.263	3671.55	-12.7994		3671.55	14.6529	916.992	24	3671.55	-19.6947	3671.55	-30.2859		4126.83	2.09749	4125.49	1.1	4126.83
								3675.46	-24.5669	3675.46	-32.0512	3675.46	-28.9081	4128.3	0.297846	4128.3	0.300688	4128.3	0.312749		940	917.969	0		940	4126.95	8.24867e-15		3675.46	305.433	3675.46	134.086	3675.46	-12.2171		3675.46	15.4331	917.969	24	3675.46	-20.0512	3675.46	-28.9081		4128.3	2.09785	4126.95	1.1	4128.3
								3679.37	-23.8668	3679.37	-32.404	3679.37	-27.6531	4129.77	0.299443	4129.77	0.299705	4129.77	0.310924		941	918.945	0		941	4128.42	-8.23237e-15		3679.37	306.133	3679.37	133.911	3679.37	-11.6867		3679.37	16.1332	918.945	24	3679.37	-20.404	3679.37	-27.6531		4129.77	2.09944	4128.42	1.1	4129.77
								3683.28	-23.2308	3683.28	-32.7215	3683.28	-26.5182	4131.23	0.301002	4131.23	0.30054	4131.23	0.309858		942	919.922	0		942	4129.88	8.23571e-15		3683.28	306.769	3683.28	133.754	3683.28	-11.2071		3683.28	16.7692	919.922	24	3683.28	-20.7215	3683.28	-26.5182		4131.23	2.101	4129.88	1.1	4131.23
								3687.19	-22.6424	3687.19	-32.9816	3687.19	-25.4917	4132.7	0.300546	4132.7	0.301846	4132.7	0.310193		943	920.898	0		943	4131.35	-8.19477e-15		3687.19	307.358	3687.19	133.625	3687.19	-10.7733		3687.19	17.3576	920.898	24	3687.19	-20.9816	3687.19	-25.4917		4132.7	2.10055	4131.35	1.1	4132.7
								3691.1	-22.1024	3691.1	-33.1793	3691.1	-24.5607	4134.16	0.30092	4134.16	0.301418	4134.16	0.311754		944	921.875	0		944	4132.81	8.20301e-15		3691.1	307.898	3691.1	133.526	3691.1	-10.3798		3691.1	17.8976	921.875	24	3691.1	-21.1793	3691.1	-24.5607		4134.16	2.10092	4132.81	1.1	4134.16
								3695.01	-21.602	3695.01	-33.2843	3695.01	-23.7084	4135.63	0.301312	4135.63	0.299299	4135.63	0.311842		945	922.852	0		945	4134.28	-8.16245e-15		3695.01	308.398	3695.01	133.474	3695.01	-10.0196		3695.01	18.398	922.852	24	3695.01	-21.2843	3695.01	-23.7084		4135.63	2.10131	4134.28	1.1	4135.63
								3698.92	-21.1121	3698.92	-33.2622	3698.92	-22.9071	4137.1	0.298717	4137.1	0.297609	4137.1	0.310526		946	923.828	0		946	4135.74	8.16307e-15		3698.92	308.888	3698.92	133.485	3698.92	-9.68099		3698.92	18.8879	923.828	24	3698.92	-21.2622	3698.92	-22.9071		4137.1	2.09872	4135.74	1.1	4137.1
								3702.83	-20.6213	3702.83	-33.1287	3702.83	-22.144	4138.56	0.297242	4138.56	0.297778	4138.56	0.309181		947	924.805	0		947	4137.21	-8.12527e-15		3702.83	309.379	3702.83	133.551	3702.83	-9.35848		3702.83	19.3787	924.805	24	3702.83	-21.1287	3702.83	-22.144		4138.56	2.09724	4137.21	1.1	4138.56
								3706.74	-20.1289	3706.74	-32.9226	3706.74	-21.4287	4140.03	0.298094	4140.03	0.298567	4140.03	0.308176		948	925.781	0		948	4138.67	8.12091e-15		3706.74	309.871	3706.74	133.654	3706.74	-9.05617		3706.74	19.8711	925.781	24	3706.74	-20.9226	3706.74	-21.4287		4140.03	2.09809	4138.67	1.1	4140.03
								3710.65	-19.6429	3710.65	-32.6594	3710.65	-20.7688	4141.5	0.299178	4141.5	0.299352	4141.5	0.309292		949	926.758	0		949	4140.14	-8.08917e-15		3710.65	310.357	3710.65	133.784	3710.65	-8.7773		3710.65	20.3571	926.758	24	3710.65	-20.6594	3710.65	-20.7688		4141.5	2.09918	4140.14	1.1	4141.5
								3714.57	-19.1908	3714.57	-32.3277	3714.57	-20.1608	4142.96	0.300997	4142.96	0.300651	4142.96	0.311034		950	927.734	0		950	4141.6	8.07518e-15		3714.57	310.809	3714.57	133.949	3714.57	-8.52032		3714.57	20.8092	927.734	24	3714.57	-20.3277	3714.57	-20.1608		4142.96	2.101	4141.6	1.1	4142.96
								3718.48	-18.7968	3718.48	-31.9224	3718.48	-19.5852	4144.43	0.30207	4144.43	0.301501	4144.43	0.310529		951	928.711	0		951	4143.07	-8.06257e-15		3718.48	311.203	3718.48	134.15	3718.48	-8.27708		3718.48	21.2032	928.711	24	3718.48	-19.9224	3718.48	-19.5852		4144.43	2.10207	4143.07	1.1	4144.43
								3722.39	-18.4563	3722.39	-31.4598	3722.39	-19.0348	4145.89	0.301729	4145.89	0.301464	4145.89	0.30903		952	929.688	0		952	4144.53	8.03715e-15		3722.39	311.544	3722.39	134.38	3722.39	-8.04448		3722.39	21.5437	929.688	24	3722.39	-19.4598	3722.39	-19.0348		4145.89	2.10173	4144.53	1.1	4145.89
								3726.3	-18.1327	3726.3	-30.9557	3726.3	-18.53	4147.36	0.301541	4147.36	0.301779	4147.36	0.308987		953	930.664	0		953	4146	-8.02133e-15		3726.3	311.867	3726.3	134.63	3726.3	-7.83115		3726.3	21.8673	930.664	24	3726.3	-18.9557	3726.3	-18.53		4147.36	2.10154	4146	1.1	4147.36
								3730.21	-17.7986	3730.21	-30.4218	3730.21	-18.0809	4148.83	0.301129	4148.83	0.302668	4148.83	0.310232		954	931.641	0		954	4147.46	8.01407e-15		3730.21	312.201	3730.21	134.895	3730.21	-7.64132		3730.21	22.2014	931.641	24	3730.21	-18.4218	3730.21	-18.0809		4148.83	2.10113	4147.46	1.1	4148.83
								3734.12	-17.4553	3734.12	-29.873	3734.12	-17.6811	4150.29	0.300179	4150.29	0.303697	4150.29	0.311636		955	932.617	0		955	4148.93	-7.9871e-15		3734.12	312.545	3734.12	135.168	3734.12	-7.47236		3734.12	22.5447	932.617	24	3734.12	-17.873	3734.12	-17.6811		4150.29	2.10018	4148.93	1.1	4150.29
								3738.03	-17.116	3738.03	-29.326	3738.03	-17.3076	4151.76	0.299921	4151.76	0.304321	4151.76	0.312783		956	933.594	0		956	4150.39	7.9739e-15		3738.03	312.884	3738.03	135.44	3738.03	-7.31452		3738.03	22.884	933.594	24	3738.03	-17.326	3738.03	-17.3076		4151.76	2.09992	4150.39	1.1	4151.76
								3741.94	-16.8004	3741.94	-28.7954	3741.94	-16.9305	4153.23	0.300642	4153.23	0.30471	4153.23	0.313376		957	934.57	0		957	4151.86	-7.9661e-15		3741.94	313.2	3741.94	135.703	3741.94	-7.15515		3741.94	23.1996	934.57	24	3741.94	-16.7954	3741.94	-16.9305		4153.23	2.10064	4151.86	1.1	4153.23
								3745.85	-16.5194	3745.85	-28.283	3745.85	-16.5562	4154.69	0.3007	4154.69	0.30477	4154.69	0.313195		958	935.547	0		958	4153.32	7.93913e-15		3745.85	313.481	3745.85	135.957	3745.85	-6.99695		3745.85	23.4806	935.547	24	3745.85	-16.283	3745.85	-16.5562		4154.69	2.1007	4153.32	1.1	4154.69
								3749.76	-16.2679	3749.76	-27.7776	3749.76	-16.2027	4156.16	0.299082	4156.16	0.30462	4156.16	0.312145		959	936.523	0		959	4154.79	-7.92792e-15		3749.76	313.732	3749.76	136.208	3749.76	-6.84759		3749.76	23.7321	936.523	24	3749.76	-15.7776	3749.76	-16.2027		4156.16	2.09908	4154.79	1.1	4156.16
								3753.67	-16.0338	3753.67	-27.2675	3753.67	-15.8731	4157.62	0.298716	4157.62	0.304966	4157.62	0.31235		960	937.5	0		960	4156.25	7.90771e-15		3753.67	313.966	3753.67	136.462	3753.67	-6.70828		3753.67	23.9662	937.5	24	3753.67	-15.2675	3753.67	-15.8731		4157.62	2.09872	4156.25	1.1	4157.62
								3757.58	-15.8176	3757.58	-26.7508	3757.58	-15.5546	4159.09	0.300533	4159.09	0.303989	4159.09	0.313501		961	938.477	0		961	4157.71	-7.87819e-15		3757.58	314.182	3757.58	136.718	3757.58	-6.57368		3757.58	24.1824	938.477	24	3757.58	-14.7508	3757.58	-15.5546		4159.09	2.10053	4157.71	1.1	4159.09
								3761.49	-15.6278	3761.49	-26.2335	3761.49	-15.2253	4160.56	0.301491	4160.56	0.302303	4160.56	0.313366		962	939.453	0		962	4159.18	7.88117e-15		3761.49	314.372	3761.49	136.975	3761.49	-6.43448		3761.49	24.3722	939.453	24	3761.49	-14.2335	3761.49	-15.2253		4160.56	2.10149	4159.18	1.1	4160.56
								3765.4	-15.4499	3765.4	-25.7252	3765.4	-14.8921	4162.02	0.301141	4162.02	0.302398	4162.02	0.312785		963	940.43	0		963	4160.64	-7.85499e-15		3765.4	314.55	3765.4	137.227	3765.4	-6.2937		3765.4	24.5501	940.43	24	3765.4	-13.7252	3765.4	-14.8921		4162.02	2.10114	4160.64	1.1	4162.02
								3769.31	-15.2625	3769.31	-25.2345	3769.31	-14.5782	4163.49	0.299298	4163.49	0.302024	4163.49	0.311926		964	941.406	0		964	4162.11	7.84714e-15		3769.31	314.737	3769.31	137.471	3769.31	-6.16101		3769.31	24.7375	941.406	24	3769.31	-13.2345	3769.31	-14.5782		4163.49	2.0993	4162.11	1.1	4163.49
								3773.22	-15.0608	3773.22	-24.7611	3773.22	-14.2969	4164.96	0.297628	4164.96	0.300354	4164.96	0.311665		965	942.383	0		965	4163.57	-7.82168e-15		3773.22	314.939	3773.22	137.706	3773.22	-6.04212		3773.22	24.9392	942.383	24	3773.22	-12.7611	3773.22	-14.2969		4164.96	2.09763	4163.57	1.1	4164.96
								3777.13	-14.8544	3777.13	-24.2985	3777.13	-14.046	4166.42	0.298376	4166.42	0.300501	4166.42	0.312863		966	943.359	0		966	4165.04	7.81539e-15		3777.13	315.146	3777.13	137.936	3777.13	-5.93611		3777.13	25.1456	943.359	24	3777.13	-12.2985	3777.13	-14.046		4166.42	2.09838	4165.04	1.1	4166.42
								3781.04	-14.6622	3781.04	-23.8471	3781.04	-13.8082	4167.89	0.299711	4167.89	0.302388	4167.89	0.313992		967	944.336	0		967	4166.5	-7.79408e-15		3781.04	315.338	3781.04	138.16	3781.04	-5.83559		3781.04	25.3378	944.336	24	3781.04	-11.8471	3781.04	-13.8082		4167.89	2.09971	4166.5	1.1	4167.89
								3784.95	-14.4918	3784.95	-23.408	3784.95	-13.5811	4169.35	0.30095	4169.35	0.304118	4169.35	0.314748		968	945.312	0		968	4167.97	7.77859e-15		3784.95	315.508	3784.95	138.378	3784.95	-5.73964		3784.95	25.5082	945.312	24	3784.95	-11.408	3784.95	-13.5811		4169.35	2.10095	4167.97	1.1	4169.35
								3788.86	-14.3331	3788.86	-22.9761	3788.86	-13.3737	4170.82	0.302892	4170.82	0.303362	4170.82	0.314071		969	946.289	0		969	4169.43	-7.76186e-15		3788.86	315.667	3788.86	138.592	3788.86	-5.65199		3788.86	25.6669	946.289	24	3788.86	-10.9761	3788.86	-13.3737		4170.82	2.10289	4169.43	1.1	4170.82
								3792.77	-14.1762	3792.77	-22.5471	3792.77	-13.1855	4172.29	0.304168	4172.29	0.300495	4172.29	0.312449		970	947.266	0		970	4170.9	7.74374e-15		3792.77	315.824	3792.77	138.805	3792.77	-5.57243		3792.77	25.8238	947.266	24	3792.77	-10.5471	3792.77	-13.1855		4172.29	2.10417	4170.9	1.1	4172.29
								3796.68	-14.0212	3796.68	-22.1206	3796.68	-13.0107	4173.75	0.303601	4173.75	0.300223	4173.75	0.312167		971	948.242	0		971	4172.36	-7.73216e-15		3796.68	315.979	3796.68	139.017	3796.68	-5.49859		3796.68	25.9788	948.242	24	3796.68	-10.1206	3796.68	-13.0107		4173.75	2.1036	4172.36	1.1	4173.75
								3800.59	-13.8807	3800.59	-21.6939	3800.59	-12.8438	4175.22	0.302903	4175.22	0.301642	4175.22	0.311416		972	949.219	0		972	4173.83	7.71418e-15		3800.59	316.119	3800.59	139.229	3800.59	-5.42804		3800.59	26.1193	949.219	24	3800.59	-9.69385	3800.59	-12.8438		4175.22	2.1029	4173.83	1.1	4175.22
								3804.5	-13.7568	3804.5	-21.2788	3804.5	-12.6776	4176.69	0.302562	4176.69	0.302366	4176.69	0.311483		973	950.195	0		973	4175.29	-7.7055e-15		3804.5	316.243	3804.5	139.435	3804.5	-5.35778		3804.5	26.2432	950.195	24	3804.5	-9.27877	3804.5	-12.6776		4176.69	2.10256	4175.29	1.1	4176.69
								3808.41	-13.6319	3808.41	-20.9008	3808.41	-12.5064	4178.15	0.301836	4178.15	0.303678	4178.15	0.313124		974	951.172	0		974	4176.76	7.67424e-15		3808.41	316.368	3808.41	139.623	3808.41	-5.28543		3808.41	26.3681	951.172	24	3808.41	-8.90081	3808.41	-12.5064		4178.15	2.10184	4176.76	1.1	4178.15
								3812.32	-13.5054	3812.32	-20.5565	3812.32	-12.3343	4179.62	0.302169	4179.62	0.30624	4179.62	0.314364		975	952.148	0		975	4178.22	-7.67515e-15		3812.32	316.495	3812.32	139.794	3812.32	-5.21271		3812.32	26.4946	952.148	24	3812.32	-8.55647	3812.32	-12.3343		4179.62	2.10217	4178.22	1.1	4179.62
								3816.23	-13.3945	3816.23	-20.2159	3816.23	-12.1712	4181.09	0.303283	4181.09	0.308678	4181.09	0.315921		976	953.125	0		976	4179.69	7.64219e-15		3816.23	316.606	3816.23	139.963	3816.23	-5.1438		3816.23	26.6055	953.125	24	3816.23	-8.21594	3816.23	-12.1712		4181.09	2.10328	4179.69	1.1	4181.09
								3820.14	-13.3091	3820.14	-19.8723	3820.14	-12.0155	4182.55	0.303073	4182.55	0.308228	4182.55	0.315186		977	954.102	0		977	4181.15	-7.64952e-15		3820.14	316.691	3820.14	140.133	3820.14	-5.07796		3820.14	26.6909	954.102	24	3820.14	-7.87235	3820.14	-12.0155		4182.55	2.10307	4181.15	1.1	4182.55
								3824.05	-13.2327	3824.05	-19.5413	3824.05	-11.859	4184.02	0.301844	4184.02	0.305809	4184.02	0.31233		978	955.078	0		978	4182.62	7.60908e-15		3824.05	316.767	3824.05	140.298	3824.05	-5.01186		3824.05	26.7673	955.078	24	3824.05	-7.54131	3824.05	-11.859		4184.02	2.10184	4182.62	1.1	4184.02
								3827.96	-13.1381	3827.96	-19.2227	3827.96	-11.7035	4185.48	0.301674	4185.48	0.304569	4185.48	0.311597		979	956.055	0		979	4184.08	-7.61864e-15		3827.96	316.862	3827.96	140.456	3827.96	-4.94613		3827.96	26.8619	956.055	24	3827.96	-7.22271	3827.96	-11.7035		4185.48	2.10167	4184.08	1.1	4185.48
								3831.87	-13.0227	3831.87	-18.91	3831.87	-11.5506	4186.95	0.301983	4186.95	0.305061	4186.95	0.312885		980	957.031	0		980	4185.55	7.58089e-15		3831.87	316.977	3831.87	140.611	3831.87	-4.8815		3831.87	26.9773	957.031	24	3831.87	-6.91003	3831.87	-11.5506		4186.95	2.10198	4185.55	1.1	4186.95
								3835.78	-12.9034	3835.78	-18.6041	3835.78	-11.3951	4188.42	0.301757	4188.42	0.305652	4188.42	0.314218		981	958.008	0		981	4187.01	-7.58803e-15		3835.78	317.097	3835.78	140.763	3835.78	-4.81577		3835.78	27.0966	958.008	24	3835.78	-6.60408	3835.78	-11.3951		4188.42	2.10176	4187.01	1.1	4188.42
								3839.69	-12.793	3839.69	-18.3004	3839.69	-11.237	4189.88	0.301877	4189.88	0.306091	4189.88	0.315349		982	958.984	0		982	4188.48	7.55468e-15		3839.69	317.207	3839.69	140.914	3839.69	-4.74897		3839.69	27.207	958.984	24	3839.69	-6.30038	3839.69	-11.237		4189.88	2.10188	4188.48	1.1	4189.88
								3843.6	-12.6934	3843.6	-17.9946	3843.6	-11.0908	4191.35	0.30156	4191.35	0.306712	4191.35	0.316266		983	959.961	0		983	4189.94	-7.5468e-15		3843.6	317.307	3843.6	141.066	3843.6	-4.68718		3843.6	27.3066	959.961	24	3843.6	-5.99456	3843.6	-11.0908		4191.35	2.10156	4189.94	1.1	4191.35
								3847.51	-12.6	3847.51	-17.6898	3847.51	-10.9628	4192.82	0.301505	4192.82	0.306591	4192.82	0.31642		984	960.938	0		984	4191.41	7.52537e-15		3847.51	317.4	3847.51	141.217	3847.51	-4.63307		3847.51	27.4	960.938	24	3847.51	-5.68982	3847.51	-10.9628		4192.82	2.1015	4191.41	1.1	4192.82
								3851.42	-12.5067	3851.42	-17.3905	3851.42	-10.8412	4194.28	0.303085	4194.28	0.306481	4194.28	0.316385		985	961.914	0		985	4192.87	-7.52358e-15		3851.42	317.493	3851.42	141.366	3851.42	-4.58171		3851.42	27.4933	961.914	24	3851.42	-5.39047	3851.42	-10.8412		4194.28	2.10308	4192.87	1.1	4194.28
								3855.33	-12.4129	3855.33	-17.0978	3855.33	-10.717	4195.75	0.304823	4195.75	0.306351	4195.75	0.315272		986	962.891	0		986	4194.34	7.49983e-15		3855.33	317.587	3855.33	141.511	3855.33	-4.52922		3855.33	27.5871	962.891	24	3855.33	-5.09783	3855.33	-10.717		4195.75	2.10482	4194.34	1.1	4195.75
								3859.24	-12.3224	3859.24	-16.8137	3859.24	-10.588	4197.21	0.305482	4197.21	0.304754	4197.21	0.312324		987	963.867	0		987	4195.8	-7.49021e-15		3859.24	317.678	3859.24	141.652	3859.24	-4.47468		3859.24	27.6776	963.867	24	3859.24	-4.8137	3859.24	-10.588		4197.21	2.10548	4195.8	1.1	4197.21
								3863.15	-12.2377	3863.15	-16.5405	3863.15	-10.462	4198.68	0.305377	4198.68	0.303142	4198.68	0.311274		988	964.844	0		988	4197.27	7.47678e-15		3863.15	317.762	3863.15	141.788	3863.15	-4.42145		3863.15	27.7623	964.844	24	3863.15	-4.54052	3863.15	-10.462		4198.68	2.10538	4197.27	1.1	4198.68
								3867.06	-12.1663	3867.06	-16.2772	3867.06	-10.343	4200.15	0.305385	4200.15	0.303948	4200.15	0.312282		989	965.82	0		989	4198.73	-7.44652e-15		3867.06	317.834	3867.06	141.918	3867.06	-4.37113		3867.06	27.8337	965.82	24	3867.06	-4.27717	3867.06	-10.343		4200.15	2.10538	4198.73	1.1	4200.15
								3870.97	-12.117	3870.97	-16.0237	3870.97	-10.2311	4201.61	0.305539	4201.61	0.307089	4201.61	0.311643		990	966.797	0		990	4200.2	7.45257e-15		3870.97	317.883	3870.97	142.044	3870.97	-4.32384		3870.97	27.883	966.797	24	3870.97	-4.02369	3870.97	-10.2311		4201.61	2.10554	4200.2	1.1	4201.61
								3874.88	-12.0821	3874.88	-15.7865	3874.88	-10.126	4203.08	0.30518	4203.08	0.309286	4203.08	0.311041		991	967.773	0		991	4201.66	-7.41115e-15		3874.88	317.918	3874.88	142.162	3874.88	-4.27946		3874.88	27.9179	967.773	24	3874.88	-3.78651	3874.88	-10.126		4203.08	2.10518	4201.66	1.1	4203.08
								3878.79	-12.0397	3878.79	-15.5755	3878.79	-10.0221	4204.55	0.304968	4204.55	0.308898	4204.55	0.312023		992	968.75	0		992	4203.12	7.42102e-15		3878.79	317.96	3878.79	142.267	3878.79	-4.23554		3878.79	27.9603	968.75	24	3878.79	-3.57546	3878.79	-10.0221		4204.55	2.10497	4203.12	1.1	4204.55
[truncated: 3,103 more rows]
[truncated: 3 more columns]

## Sheet: Figure 5
Figure	5					Data		Hours	M9-		M9-U		M9-4TU		M9-2TU		M9-Urd		M9-4TUrd		M9-2TUrd		M9-		M9-U		M9-4TU		M9-2TU		M9-Urd		M9-4TUrd		M9-2TUrd		M9-		M9-U		M9-4TU		M9-2TU		M9-Urd		M9-4TUrd		M9-2TUrd
[truncated: 358 more rows]
[truncated: 91 more columns]

## Sheet: Table 1
Table	1					Data		TudS_A - 4-thiouracil					TudS_A_reconstituted - 4-thiouracil					Table 1 - TudS_A_reconstituted - 4-thiouracil					Table 1 - TudS_P_4-thiouracil										TudS_A - 4-thiouridine					Table 1 - TudS_P_4-thiouridine										TudS_A - 4-thio-UMP
[truncated: 11 more rows]
[truncated: 19 more columns]

[truncated: 6 more sheets: Figure S2, Figure S3, Figure S4, Figure S5, Figure S7, Figure S8]
